# Supplementary material for: A phenotypically supervised single-cell analysis protocol to study within-cell-type heterogeneity of cultured mammalian cells
Source: STAR Protoc. 2021 May 25;2(2):100561. doi: 10.1016/j.xpro.2021.100561 (PMC8165572; doi:10.1016/j.xpro.2021.100561)
Supplement: Table S1. Differential expression analysis between network (in cluster 0) vs. spheroid cells, related to steps 62–64 — Among 650 DE genes, 268 are upregulated in network cells, while 382 are upregulated in spheroid cells. For each gene, log fold-change (avg_logFC), fraction of network (pct.1) or spheroid (pct.2) cells where gene is detected, raw p-value, and adjusted p-value using Benjamini & Hochberg method (p_value_adj_BH) are provided. A negative log fold-change indicates higher expression in spheroid cells, while a positive log fold-change indicates higher expression in network cells. [file mmc1.xlsx]

## Sheet: Sheet1
gene	p_value	avg_logFC	pct.1	pct.2	p_value_adj_BH
SPANXB1	7.57325e-53	-2.20143	0.076	0.913	6.88106e-49
CCL2	1.91559e-10	-1.60374	0.004	0.507	4.24513e-08
KRT81	4.30546e-11	-1.20407	0.128	0.716	1.08665e-08
SLCO4A1-AS1	2.18534e-14	-1.08754	0.341	0.861	1.02392e-11
ISG20	1.71028e-11	-0.863744	0.114	0.712	4.85614e-09
CD82	3.58444e-10	-0.852285	0.264	0.8	6.78505e-08
SLCO4A1	2.74272e-13	-0.847951	0.722	0.947	1.08349e-10
STC1	7.24269e-09	-0.824468	0.333	0.716	9.67751e-07
TMEM158	2.91132e-10	-0.779877	0.864	0.935	5.62815e-08
EREG	0.000103198	-0.744561	0.459	0.774	0.0034221
CTSD	1.48756e-09	-0.734418	0.873	0.983	2.38237e-07
PRSS23	1.26194e-13	-0.707809	0.831	0.974	5.21181e-11
HLA-B	3.58244e-06	-0.693855	0.499	0.815	0.000202174
HLA-DRA	0.000451537	-0.692895	0.045	0.462	0.0103306
TIMP1	1.16469e-13	-0.661226	0.932	0.981	5.03921e-11
HLA-C	2.46892e-09	-0.650217	0.664	0.916	3.73876e-07
POU2F2	1.66252e-07	-0.609233	0.179	0.589	1.43863e-05
MAGED2	2.5528e-10	-0.602181	0.486	0.803	5.27153e-08
IGFBP4	1.54104e-07	-0.59657	0.978	0.976	1.35941e-05
SAT1	2.46057e-07	-0.589418	0.73	0.887	1.99614e-05
FTH1	6.09854e-18	-0.565148	1	1	6.92642e-15
CD74	2.92199e-05	-0.563516	0.395	0.704	0.00117474
IGFBP3	1.43665e-06	-0.550147	0.439	0.675	9.1925e-05
SYNJ2	1.40467e-10	-0.549975	0.596	0.815	3.27253e-08
LTBP1	9.27539e-08	-0.545392	0.115	0.538	8.87117e-06
SPANXC	0.000185437	-0.532568	0.025	0.454	0.00524884
CD40	3.85991e-10	-0.53005	0.136	0.601	7.15738e-08
CTGF	1.05337e-06	-0.522294	0.848	0.88	7.1757e-05
LAPTM5	4.19998e-06	-0.507761	0.105	0.548	0.000232689
SQSTM1	2.35515e-05	-0.499334	0.863	0.938	0.000986125
NEAT1	9.20912e-08	-0.492032	0.964	0.959	8.87117e-06
HMGB3	0.000273437	-0.486529	0.807	0.911	0.00709843
PDIA6	3.95253e-21	-0.485396	0.98	0.99	5.98545e-18
LRP10	5.65283e-10	-0.467571	0.709	0.849	9.87723e-08
SELENOS	1.60953e-06	-0.463796	0.72	0.887	0.000101557
ARHGDIB	4.84193e-07	-0.463185	0.662	0.865	3.69695e-05
NT5E	1.09501e-11	-0.456774	0.911	0.957	3.5159e-09
PHLDA2	5.44491e-10	-0.454295	1	1	9.70049e-08
PTX3	3.6571e-05	-0.449484	0.749	0.822	0.00143226
CTNNB1	2.36164e-08	-0.449282	0.579	0.793	2.751e-06
TFPI	5.32571e-06	-0.437995	0.706	0.88	0.000279707
CAVIN3	1.49455e-09	-0.437552	0.958	0.981	2.38237e-07
RDX	6.36196e-13	-0.436817	0.782	0.916	2.31219e-10
BST2	5.85139e-07	-0.435668	0.55	0.844	4.35785e-05
ETFB	3.25505e-08	-0.435508	0.76	0.899	3.60675e-06
ACSL5	1.11825e-08	-0.424689	0.289	0.599	1.39184e-06
COL6A1	1.57604e-07	-0.422311	0.202	0.478	1.37692e-05
HPCAL1	3.17309e-08	-0.416612	0.924	0.959	3.55934e-06
LY6E	6.2766e-07	-0.414463	0.501	0.719	4.53938e-05
APLP2	6.10133e-10	-0.411068	0.97	0.998	1.04597e-07
CD59	2.82591e-12	-0.408803	0.909	0.933	9.87546e-10
CD163L1	7.10195e-05	-0.405832	0.124	0.452	0.00251083
NDRG1	0.0015169	-0.405549	0.501	0.697	0.0260048
CD9	2.41807e-10	-0.404719	0.949	0.983	5.10943e-08
TM4SF1	5.27887e-09	-0.400511	0.975	0.995	7.49435e-07
DNAJC3	2.14177e-06	-0.395356	0.646	0.822	0.000128875
CTSL	0.000183095	-0.393879	0.564	0.719	0.00521504
TMEM59	2.93664e-15	-0.393617	0.887	0.945	1.66765e-12
MT1X	9.74276e-05	-0.39049	0.662	0.805	0.00327281
CYBA	2.91239e-09	-0.38508	0.945	0.983	4.33803e-07
PITPNC1	0.000272712	-0.382511	0.299	0.553	0.00709843
H1F0	2.78389e-05	-0.377985	0.674	0.837	0.00113428
CLU	0.00063642	-0.377968	0.063	0.397	0.0135105
VAMP8	1.9332e-14	-0.37527	0.96	0.981	9.75839e-12
MYADM	0.00219322	-0.374536	0.834	0.928	0.0347171
PRDX5	8.52512e-09	-0.368445	0.962	0.974	1.07582e-06
PXDN	1.229e-05	-0.367787	0.573	0.796	0.000581597
VMP1	1.42294e-07	-0.366264	0.835	0.928	1.29288e-05
SOX4	3.47906e-06	-0.360967	0.329	0.442	0.000197567
PMEPA1	1.58177e-05	-0.35704	0.309	0.49	0.000711484
SPCS2	2.21235e-11	-0.354944	0.961	0.983	5.91218e-09
FCGRT	0.000111518	-0.34741	0.31	0.543	0.00360589
PSMB9	1.89287e-05	-0.345895	0.3	0.543	0.00083085
COL13A1	1.72738e-06	-0.344444	0.717	0.865	0.000108241
LAMA5	0.00233247	-0.344246	0.195	0.471	0.036289
ECH1	4.29658e-07	-0.339824	0.703	0.81	3.33664e-05
PRNP	1.47452e-07	-0.337421	0.566	0.738	1.31348e-05
MCAM	0.000963697	-0.332597	0.157	0.457	0.0182801
PLAUR	1.51731e-05	-0.332265	0.753	0.817	0.000691464
ACADVL	3.294e-06	-0.330934	0.752	0.858	0.000189426
HLA-A	7.73152e-05	-0.327565	0.983	0.99	0.00269152
ESAM	0.00046259	-0.327468	0.632	0.779	0.0104153
PDIA4	4.07423e-06	-0.327114	0.566	0.774	0.000227107
TMED3	5.84723e-06	-0.325488	0.491	0.714	0.000301863
SSR4	5.54441e-07	-0.324249	0.964	0.988	4.19804e-05
SLC25A37	1.05827e-06	-0.322326	0.824	0.882	7.1757e-05
RABAC1	2.06832e-06	-0.321805	0.872	0.935	0.000125285
BMP4	0.000313377	-0.318391	0.472	0.601	0.00779083
GLRX	1.31807e-06	-0.317498	0.802	0.885	8.61584e-05
RPN2	1.50102e-05	-0.314437	0.915	0.938	0.000688799
ITM2B	2.93411e-06	-0.312724	0.89	0.935	0.000171996
MSI2	0.000291525	-0.311149	0.075	0.385	0.00737827
LRP5	0.000257383	-0.309427	0.254	0.457	0.00682836
IDS	4.73411e-07	-0.307205	0.869	0.911	3.64527e-05
B2M	3.2142e-17	-0.30618	1	1	2.92042e-14
FAM213A	0.00179105	-0.304958	0.649	0.786	0.0292689
CYSTM1	0.00222131	-0.304213	0.554	0.707	0.034981
NR2F1	0.00095491	-0.303932	0.156	0.358	0.0182152
HEXA	0.000721578	-0.300978	0.199	0.462	0.0148332
GFPT2	0.000124706	-0.300323	0.11	0.368	0.00393431
STK17A	4.61542e-06	-0.298286	0.879	0.911	0.00024814
CDCP1	9.96526e-08	-0.297741	0.765	0.841	9.23922e-06
MESD	1.5034e-06	-0.295162	0.714	0.846	9.55234e-05
SDC4	0.000998543	-0.295127	0.436	0.594	0.0187842
SPAG4	9.79753e-05	-0.293952	0.137	0.385	0.00327281
CDC42EP3	1.31739e-05	-0.292206	0.85	0.877	0.000610706
INSIG1	0.000484247	-0.291679	0.7	0.808	0.0107995
CMTM6	2.01994e-10	-0.289586	0.802	0.889	4.36979e-08
PTPRE	2.22348e-05	-0.289172	0.232	0.452	0.000939654
KCNN4	0.000708335	-0.288502	0.296	0.507	0.0146743
LGALS3BP	7.18332e-08	-0.285725	0.733	0.875	7.17227e-06
UBB	1.12218e-11	-0.284885	0.999	1	3.5159e-09
ITM2C	1.20356e-05	-0.283636	0.452	0.63	0.000572542
DAP	8.18595e-07	-0.279962	0.772	0.887	5.81075e-05
PDLIM1	4.76732e-06	-0.278668	0.747	0.851	0.000254799
TGFBR2	1.07753e-10	-0.274282	0.71	0.788	2.57643e-08
SARAF	1.89954e-07	-0.271772	0.835	0.911	1.58341e-05
CD99	2.9772e-06	-0.26724	0.758	0.865	0.000173403
PGRMC1	0.000743005	-0.266596	0.81	0.863	0.0152048
MPG	8.97317e-06	-0.266227	0.779	0.837	0.00043599
G6PD	4.37366e-06	-0.265165	0.315	0.526	0.000239392
DBI	1.44066e-07	-0.264636	0.98	0.983	1.29603e-05
PPCS	7.72125e-06	-0.26354	0.651	0.769	0.000383362
C12orf57	2.57892e-05	-0.262571	0.648	0.776	0.00106027
BLVRB	2.00625e-06	-0.261739	0.584	0.728	0.000122341
TGM2	6.90872e-08	-0.260127	0.586	0.68	6.97474e-06
CAMK2N1	0.000469237	-0.259661	0.444	0.649	0.0105271
LMAN2	0.00162772	-0.257731	0.825	0.911	0.0274387
PKM	3.4389e-08	-0.257064	0.999	1	3.76456e-06
CD63	3.15443e-08	-0.256527	0.999	0.995	3.55934e-06
CIB1	0.000155221	-0.252682	0.843	0.911	0.00463928
ATP6V0B	3.22911e-09	-0.251275	0.98	0.981	4.73221e-07
AKR1A1	0.000803114	-0.251191	0.504	0.714	0.0160729
MORF4L1	6.0904e-09	-0.250743	0.962	0.974	8.38445e-07
LAMP1	0.000454452	-0.250041	0.576	0.74	0.0103306
FAM162A	7.45603e-05	-0.248381	0.824	0.873	0.0026056
TSC22D1	0.000233674	-0.247915	0.965	0.954	0.00632706
TMSB4X	1.19617e-11	-0.244373	1	1	3.62281e-09
PSME1	4.15772e-05	-0.242544	0.835	0.913	0.00160752
ANKH	0.000124273	-0.24245	0.179	0.389	0.00393431
OTULINL	5.56234e-06	-0.241987	0.152	0.358	0.000288797
EMP2	0.00153219	-0.240938	0.608	0.738	0.0261682
TPI1	2.78441e-10	-0.240823	0.997	0.998	5.49982e-08
BSG	3.16265e-07	-0.239145	0.944	0.947	2.47723e-05
RCN2	2.32773e-08	-0.238048	0.843	0.899	2.751e-06
SEC11C	3.02585e-06	-0.23782	0.592	0.7	0.000175114
HBEGF	0.00013309	-0.236888	0.563	0.642	0.00410551
PPIB	0.00095727	-0.234272	0.978	0.993	0.0182152
SOX9	1.36164e-05	-0.233825	0.527	0.663	0.000628013
TMSB10	2.25384e-14	-0.233389	1	1	1.02392e-11
CST3	1.0498e-06	-0.230921	0.996	0.998	7.1757e-05
SERINC3	3.50261e-05	-0.229908	0.732	0.8	0.00138368
PGK1	0.000321363	-0.229222	0.97	0.983	0.00795614
COL4A2	0.000620695	-0.225767	0.306	0.478	0.0132076
MIF	4.07316e-08	-0.225647	0.895	0.938	4.35396e-06
POMGNT1	0.000163316	-0.225608	0.378	0.526	0.00484931
NRP1	8.95992e-05	-0.225226	0.745	0.839	0.00306052
GNAS	4.28138e-17	-0.224923	1	1	3.53642e-14
PLD3	0.000591894	-0.224784	0.444	0.596	0.0127214
ACER3	0.000302858	-0.224633	0.199	0.385	0.00762263
CYTH2	9.77863e-05	-0.223288	0.413	0.555	0.00327281
TMBIM4	0.000672511	-0.222663	0.635	0.74	0.014047
ADORA2B	0.00262677	-0.222377	0.455	0.623	0.039719
GSTO1	2.33363e-08	-0.222148	0.987	0.983	2.751e-06
RAC2	2.13482e-05	-0.220545	0.72	0.798	0.000919289
RAB31	0.000272202	-0.21976	0.351	0.543	0.00709843
CALB2	2.64026e-05	-0.217254	0.476	0.632	0.0010806
DNTTIP1	0.00127428	-0.215846	0.677	0.786	0.0225694
GAS2L1	0.00034371	-0.212944	0.365	0.505	0.0083826
TCEAL3	0.00300595	-0.21216	0.704	0.815	0.0438396
FAM210B	0.000748146	-0.212134	0.263	0.44	0.0152414
NDUFC2	3.06916e-05	-0.209903	0.967	0.964	0.00122847
SEC61G	3.71755e-05	-0.206462	0.981	0.99	0.00144969
TSPAN3	0.000178742	-0.205715	0.563	0.69	0.00517214
FKBP1A	2.55362e-06	-0.204949	0.993	0.993	0.000151648
RNF145	0.00171923	-0.201953	0.274	0.462	0.0285821
ORAI2	0.00158728	-0.201825	0.25	0.38	0.0268567
TMED9	2.73361e-10	-0.201798	0.948	0.966	5.49982e-08
PSMA4	9.81421e-08	-0.201365	0.954	0.966	9.2061e-06
ACAA2	0.00095267	-0.201227	0.525	0.649	0.0182152
ERLEC1	7.42899e-05	-0.200857	0.667	0.728	0.0026056
C15orf40	2.00423e-06	-0.199934	0.381	0.567	0.000122341
PIGT	0.00254743	-0.199805	0.639	0.719	0.0387704
ITGA2	0.00166201	-0.199661	0.952	0.952	0.0279648
MVP	0.000277463	-0.198489	0.316	0.445	0.00714171
RCN1	5.96057e-05	-0.197736	0.74	0.82	0.00219262
LIF	0.00222144	-0.197724	0.147	0.327	0.034981
AES	0.00263961	-0.194233	0.678	0.755	0.0397737
ALDH3A2	0.000916743	-0.193787	0.387	0.558	0.01761
P4HB	0.000143447	-0.193316	0.955	0.969	0.00433009
RPL39L	0.000425351	-0.192635	0.747	0.776	0.00985904
LARP6	0.000212665	-0.192607	0.629	0.702	0.00587317
RGS10	8.16843e-06	-0.191717	0.835	0.873	0.000399023
GGCX	0.00112803	-0.190973	0.411	0.579	0.0205397
CTSB	0.000457283	-0.190213	0.401	0.517	0.0103455
RPS25	5.21135e-08	-0.189696	0.997	1	5.44257e-06
LXN	0.00101552	-0.186295	0.346	0.469	0.0189857
IGF2BP3	3.57087e-05	-0.186166	0.367	0.478	0.00140454
MED8	0.00338972	-0.185701	0.697	0.75	0.0479736
COA1	0.000171233	-0.185569	0.883	0.899	0.00501879
MYDGF	0.000104564	-0.183931	0.951	0.954	0.00344226
SPG21	0.000174402	-0.182438	0.498	0.603	0.0050789
AC022613.1	0.00074551	-0.177343	0.312	0.452	0.0152218
TMED4	1.07848e-05	-0.176802	0.719	0.75	0.000518468
TALDO1	1.04514e-06	-0.17405	0.964	0.976	7.1757e-05
SLC6A6	0.000675612	-0.173643	0.206	0.373	0.0140794
ERCC1	1.78336e-05	-0.171433	0.703	0.808	0.000786584
ATP6AP2	0.000130125	-0.170869	0.573	0.673	0.00406907
C1D	4.17539e-05	-0.170104	0.739	0.781	0.00160752
NUCB1	0.000879545	-0.168999	0.496	0.601	0.0171861
SEC11A	0.000105268	-0.167921	0.931	0.954	0.00345294
NDUFB4	6.49889e-06	-0.167045	0.869	0.892	0.000329882
PCBD1	0.000169786	-0.166871	0.55	0.637	0.00500868
CREBZF	0.00123945	-0.164244	0.335	0.486	0.0219953
IGFBP6	0.00268944	-0.161264	0.518	0.656	0.0403906
RSF1	0.00010841	-0.159177	0.668	0.728	0.0035305
POMP	7.05267e-05	-0.158706	0.99	0.983	0.00250315
GANAB	0.000443851	-0.156907	0.652	0.74	0.0102356
ETFA	4.48721e-06	-0.154673	0.84	0.865	0.000244137
FADS2	0.000337962	-0.15444	0.416	0.558	0.00827687
RB1CC1	3.20136e-05	-0.154252	0.605	0.724	0.0012702
UBC	4.63702e-05	-0.154243	0.996	0.995	0.00176284
HPS1	0.00144372	-0.154226	0.369	0.49	0.024986
EMP1	0.000300951	-0.154025	0.828	0.873	0.00759567
TSPAN5	0.00112186	-0.153839	0.729	0.793	0.0204682
HIGD1A	0.00135466	-0.15245	0.618	0.688	0.0237156
F2RL1	1.75011e-05	-0.151229	0.587	0.688	0.000775683
IFITM3	0.000978215	-0.148415	0.932	0.916	0.0184783
CHSY1	0.000814832	-0.147841	0.281	0.413	0.0162004
EI24	2.15739e-05	-0.145353	0.798	0.841	0.000920284
SEC62	0.000114387	-0.145064	0.86	0.861	0.00367252
UBL7	0.00242616	-0.143769	0.222	0.337	0.0373657
EFCAB14	0.000664235	-0.14252	0.429	0.519	0.0139061
TRIM56	0.00120233	-0.141807	0.303	0.413	0.0215046
CWC15	0.000180293	-0.140975	0.86	0.875	0.00517768
ERGIC3	0.000309064	-0.140746	0.71	0.752	0.00773596
GPSM3	0.00105185	-0.139049	0.72	0.781	0.019425
COX6B1	2.79696e-05	-0.138798	0.948	0.954	0.00113452
METRN	7.01568e-05	-0.138456	0.494	0.615	0.00249978
ATP6V0E2	0.00103132	-0.137965	0.325	0.466	0.0192021
COPE	0.000451778	-0.137388	0.945	0.957	0.0103306
TMEM106C	0.0031068	-0.137216	0.668	0.685	0.0449183
LIMS1	0.000200562	-0.136248	0.654	0.704	0.0056071
PTS	0.00245712	-0.135139	0.814	0.839	0.0377119
ATP5MG	9.82821e-08	-0.134642	0.981	0.981	9.2061e-06
NBDY	0.000951578	-0.131249	0.609	0.659	0.0182152
OGFR	0.000130769	-0.131111	0.505	0.575	0.00406907
FIS1	0.000866635	-0.131021	0.766	0.834	0.0170183
DUSP4	0.000417189	-0.127435	0.909	0.933	0.00979477
ITGA3	0.0020658	-0.12673	0.799	0.861	0.0331039
PDCD7	0.00168663	-0.124578	0.443	0.531	0.0282743
RNASEH2C	0.00103651	-0.122767	0.851	0.858	0.0192592
SMIM14	0.00150772	-0.122223	0.212	0.325	0.0258963
SYS1	0.00035911	-0.121895	0.417	0.505	0.00865483
CLDND1	0.000284842	-0.121021	0.727	0.748	0.00729034
MT-CO2	4.87819e-09	-0.120645	1	1	7.03544e-07
TMEM9B	0.00257098	-0.120186	0.473	0.575	0.0389983
ANKRD28	6.29331e-07	-0.120004	0.825	0.858	4.53938e-05
RAMMET	0.00317461	-0.119629	0.659	0.704	0.0456018
ATRAID	0.00101311	-0.119268	0.86	0.901	0.0189797
FKBP2	5.38205e-06	-0.1191	0.932	0.938	0.000281042
CFAP36	6.16663e-07	-0.118883	0.528	0.601	4.53938e-05
SNUPN	7.87221e-05	-0.118429	0.294	0.389	0.00273004
ALAS1	0.000828961	-0.116734	0.494	0.553	0.0164453
UQCRH	5.81007e-09	-0.115279	0.997	0.99	8.12159e-07
CALD1	0.000152279	-0.114182	0.902	0.93	0.00456635
KDELR1	0.00263848	-0.112956	0.935	0.957	0.0397737
ARID5B	0.000727219	-0.1128	0.341	0.401	0.0149154
PIN4	9.73854e-05	-0.112726	0.408	0.514	0.00327281
TNNT1	0.000990551	-0.112662	0.925	0.942	0.0186725
ITFG1	0.000643695	-0.11189	0.343	0.442	0.0136331
ATOX1	0.00162055	-0.108793	0.935	0.95	0.0273686
DAB2	2.56007e-05	-0.10798	0.31	0.411	0.00105731
PIGP	0.000199537	-0.106884	0.341	0.411	0.00559567
PERP	2.28222e-05	-0.106398	0.824	0.82	0.000960013
SGCE	0.00175065	-0.105281	0.548	0.603	0.0288691
RPS20	0.000138616	-0.101388	0.988	0.978	0.00421226
PNISR	0.00221797	-0.101276	0.821	0.853	0.034981
BEX3	0.000134566	-0.100798	0.919	0.94	0.00411673
MRPS33	4.77296e-05	-0.100072	0.535	0.584	0.00179947
TMEM123	6.38407e-05	-0.100012	0.906	0.938	0.00231098
SLC16A3	0.000586829	-0.0991799	0.938	0.952	0.0126649
SAT2	0.000277333	-0.0983045	0.582	0.577	0.00714171
DNAJC15	0.000291518	-0.0975171	0.895	0.909	0.00737827
LYRM2	0.00175146	-0.0971405	0.605	0.637	0.0288691
LRPAP1	0.00172072	-0.096455	0.76	0.822	0.0285821
RPLP1	2.04404e-11	-0.0942128	1	1	5.62791e-09
COMMD3	0.000175987	-0.0931413	0.861	0.868	0.00510869
HIKESHI	0.00200259	-0.0930307	0.514	0.599	0.0323764
BLVRA	0.00295863	-0.0907651	0.623	0.673	0.0434009
TMEM219	0.00193859	-0.0896879	0.733	0.733	0.0313975
DMWD	0.00340357	-0.0889702	0.235	0.332	0.0480319
ARHGAP21	0.00116342	-0.0887068	0.846	0.839	0.0208909
STARD4	0.00273872	-0.0884937	0.4	0.45	0.0409848
CMTM7	0.000571307	-0.0884101	0.511	0.567	0.0124184
MYO10	2.18864e-05	-0.0878372	0.687	0.712	0.000929251
OTUB1	0.00111493	-0.08744	0.442	0.512	0.0203828
SDHD	2.86747e-05	-0.0873836	0.817	0.853	0.00115795
MED10	0.000116578	-0.0870289	0.778	0.837	0.00372969
HERPUD1	0.00320153	-0.0861771	0.678	0.697	0.0458819
SRPRA	0.00326911	-0.0848688	0.638	0.697	0.0465566
CIR1	0.000253538	-0.0824543	0.501	0.562	0.00676403
ARGLU1	0.000424803	-0.0823435	0.859	0.834	0.00985904
WLS	0.00250315	-0.0821672	0.413	0.498	0.0382889
SLC2A1	0.00236447	-0.0818599	0.651	0.666	0.0366316
HIGD2A	0.00130401	-0.0806231	0.916	0.909	0.0230064
TMEM126A	0.000344124	-0.0802764	0.612	0.68	0.0083826
NDUFAF3	0.000180643	-0.0800789	0.818	0.825	0.00517768
PTMS	0.00317697	-0.079976	0.929	0.928	0.0456018
TMEM115	0.00336634	-0.079647	0.251	0.337	0.0478663
CTBS	0.00147737	-0.0791535	0.586	0.613	0.0254714
SNF8	0.00247236	-0.0791476	0.941	0.925	0.0378818
GINM1	1.38953e-06	-0.0784796	0.495	0.572	9.01805e-05
EID1	1.53089e-05	-0.0782049	0.98	0.976	0.000692024
FHL2	0.00100424	-0.0781724	0.57	0.635	0.0188523
PSMC4	0.000530024	-0.0772744	0.863	0.882	0.0116324
SELENOH	0.000130516	-0.0764802	0.921	0.916	0.00406907
MDH1	3.93344e-05	-0.0764263	0.951	0.964	0.00152732
DGUOK	0.000867212	-0.0755117	0.89	0.909	0.0170183
TM9SF2	0.000106427	-0.0752419	0.511	0.596	0.00347839
PSMC2	0.000506782	-0.0740272	0.665	0.678	0.0111763
IMP3	2.01482e-05	-0.0719514	0.743	0.808	0.000875635
EMP3	0.00136205	-0.0712961	1	0.998	0.0237993
KDSR	0.001043	-0.0709226	0.508	0.577	0.0193402
PDLIM7	0.00138264	-0.0702199	0.589	0.625	0.0241017
REXO2	0.000231588	-0.0678934	0.974	0.964	0.00630002
DAD1	9.79002e-05	-0.0669838	0.986	0.986	0.00327281
NDUFS8	0.00035567	-0.0618323	0.951	0.942	0.00864068
CD164	0.000908492	-0.0614671	0.613	0.623	0.0175256
IK	5.88784e-06	-0.0613224	0.876	0.894	0.000302243
YWHAQ	1.24536e-06	-0.0608196	0.987	0.983	8.23694e-05
CEP164	0.000846705	-0.0606314	0.355	0.397	0.0167243
MYL6B	0.00167429	-0.0603379	0.681	0.712	0.0281195
SUB1	0.000447313	-0.0601623	0.999	0.988	0.0102893
GAS6	7.26701e-05	-0.0570069	0.896	0.909	0.00255923
TMEM134	0.00252268	-0.056025	0.457	0.507	0.0385228
TMEM179B	0.00113603	-0.0557204	0.714	0.731	0.0206274
SPINT2	8.07178e-05	-0.0554706	0.997	0.995	0.00277806
HLA-E	0.000795964	-0.0554415	0.765	0.776	0.0159664
RPS8	2.358e-07	-0.0553603	1	1	1.93016e-05
COX7B	1.79251e-06	-0.0524225	0.86	0.832	0.000110794
RNF130	0.000784008	-0.0518576	0.391	0.411	0.0157949
NDUFB5	2.02381e-05	-0.0514367	0.902	0.885	0.000875635
PAFAH1B2	0.000103845	-0.0505663	0.711	0.721	0.00343104
PPP1CB	0.00175754	-0.0495873	0.83	0.825	0.0288691
C11orf58	0.000419165	-0.0485322	0.988	0.974	0.00981581
YWHAG	0.00326737	-0.0475096	0.612	0.639	0.0465566
PCID2	0.00128467	-0.0465769	0.476	0.529	0.0227092
THYN1	4.69857e-05	-0.0456775	0.595	0.62	0.0017788
RPL36AL	3.14448e-05	-0.0453142	1	1	0.0012531
RPS3	2.29821e-07	-0.0449288	1	1	1.89832e-05
ATP5F1E	0.000289081	-0.0439649	0.999	0.998	0.0073574
TMEM256	0.00312389	-0.0434793	0.514	0.524	0.0450534
GHITM	0.000713577	-0.0423763	0.938	0.925	0.0147354
PDIA3	0.00016746	-0.0418703	0.957	0.942	0.00495617
BCL2L1	2.45075e-06	-0.0414716	0.808	0.772	0.000146497
TADA3	0.00123845	-0.0405739	0.768	0.764	0.0219953
ATP5PD	0.000851345	-0.0404241	0.882	0.877	0.0167794
PDCD10	0.00115589	-0.03938	0.847	0.817	0.0208382
BCKDK	0.000275923	-0.0393416	0.348	0.375	0.00714171
MTG2	0.00353138	-0.0390379	0.407	0.418	0.0495157
EIF3K	0.000656267	-0.0385368	0.973	0.974	0.0137806
TMEM258	0.00307874	-0.0385125	0.781	0.774	0.0447575
TYW3	0.000620495	-0.0383189	0.71	0.712	0.0132076
RALY	0.000308809	-0.0346104	0.737	0.733	0.00773596
ANP32A	0.000780155	-0.0331421	0.886	0.904	0.0157522
MT-CO1	5.74743e-07	-0.0325509	1	1	4.3158e-05
EFNB2	6.34417e-05	-0.0300362	0.443	0.447	0.00231098
DARS	0.000361261	-0.0267862	0.808	0.803	0.00868365
ATG12	0.000373885	-0.0257059	0.553	0.553	0.00891632
YIF1A	0.00299027	-0.0218444	0.733	0.757	0.043681
CHCHD2	1.47001e-10	-0.0202358	1	1	3.33912e-08
COX7C	1.86102e-07	-0.0170397	0.994	0.995	1.56567e-05
RPL4	0.000681737	-0.0165052	0.997	0.998	0.0141745
SRP14	0.00296154	-0.0107123	0.999	0.995	0.0434009
MAPK8	0.00232118	-0.00961857	0.369	0.368	0.0361753
TCEAL9	0.000904519	-0.00854852	0.709	0.688	0.0174943
RTF2	0.00133684	-0.00536255	0.909	0.877	0.0234942
RPS4X	0.00168992	-0.0044258	1	1	0.0282774
TSSC4	0.00135131	-0.00289018	0.597	0.613	0.0237028
IRS1	0.000313828	-0.00130643	0.426	0.44	0.00779083
HNRNPA0	0.00293872	-4.76564e-05	0.905	0.882	0.0432058
MYL12A	1.52204e-05	0.00146255	0.997	0.99	0.000691464
YBX3	0.00120675	0.00177204	0.98	0.966	0.0215413
EPM2AIP1	0.00230416	0.00429967	0.307	0.305	0.0359719
MT-ND4	5.02593e-05	0.00437274	1	1	0.00187924
COPB1	0.000141236	0.00472718	0.913	0.909	0.00427757
CFL1	0.000133296	0.00894736	0.999	0.998	0.00410551
CCNC	0.000716015	0.0093677	0.62	0.601	0.0147522
NAA38	0.00217247	0.0112489	0.771	0.736	0.0344611
PRDX1	6.36491e-05	0.0138188	0.999	1	0.00231098
EXOSC1	0.00262724	0.016073	0.629	0.62	0.039719
DYNLRB1	0.000764444	0.017288	0.97	0.962	0.0155039
SEM1	0.00287064	0.017415	0.899	0.868	0.0424798
MT-CO3	7.97778e-06	0.0175688	1	1	0.000393946
APIP	0.0028531	0.0206049	0.691	0.661	0.0424798
NR2F2	0.000422248	0.023613	0.882	0.846	0.00985904
LDHA	0.000179565	0.0247026	1	1	0.00517768
TTC1	0.00190376	0.0288114	0.769	0.731	0.0310549
H3F3B	0.000147977	0.0293053	1	1	0.00445204
ACTB	0.000454792	0.0296287	1	0.998	0.0103306
HSP90B1	0.000463106	0.0303378	0.997	1	0.0104153
C5orf24	0.000223863	0.0319498	0.582	0.541	0.00614509
ENC1	0.000244142	0.0355152	0.6	0.596	0.00656293
RPS29	0.000222101	0.0359793	0.996	0.99	0.00611517
MRPL54	0.00204261	0.0398723	0.693	0.659	0.0328481
SF3B6	0.000358989	0.0404667	0.984	0.978	0.00865483
ENO1	9.36797e-07	0.0413295	0.999	1	6.54749e-05
NDUFA4	0.000424331	0.0413335	0.991	0.986	0.00985904
MRPL22	0.00175007	0.0414607	0.87	0.815	0.0288691
SAP18	0.00192312	0.0434074	0.977	0.959	0.0312584
BRK1	0.0008122	0.0448343	0.965	0.945	0.0162004
LSM3	0.000172881	0.0480977	0.958	0.928	0.0050508
SNX2	0.00216092	0.0490349	0.838	0.788	0.0343855
CCDC25	0.00122937	0.0531074	0.696	0.659	0.021902
YBX1	5.17705e-05	0.0706746	1	1	0.00192781
SPCS1	1.25305e-05	0.0713049	0.991	0.983	0.000589905
BIRC2	0.00217326	0.0724341	0.596	0.594	0.0344611
MT-ND1	1.28401e-05	0.0733085	1	1	0.000598284
MZT2B	0.000796038	0.0796182	0.951	0.916	0.0159664
PSMD6	0.00353751	0.0861132	0.834	0.786	0.0495252
DSTN	0.000135299	0.0878047	0.997	1	0.00412524
DYNLL1	0.00238042	0.0999903	0.997	0.998	0.0367832
MT-CYB	0.000776639	0.120244	1	1	0.0157161
RPLP2	0.000895976	0.12247	1	0.998	0.0174696
CHMP1B	0.00310958	0.129139	0.582	0.51	0.0449183
RPS21	0.00153713	0.135228	0.999	0.986	0.0262033
RPS24	0.00154467	0.139079	1	1	0.0262825
OAZ1	0.000877021	0.146766	1	0.998	0.0171737
HNRNPF	0.000457727	0.156247	0.978	0.954	0.0103455
UBLCP1	0.000902612	0.164951	0.648	0.498	0.0174943
RPS23	0.00170842	0.181512	1	1	0.028482
PPDPF	0.00255993	0.182503	0.948	0.928	0.0388956
ILVBL	0.00326643	0.218604	0.563	0.382	0.0465566
TRIM33	0.00132899	0.267888	0.499	0.296	0.0234016
GSTP1	0.0010474	0.278861	0.824	0.75	0.0193822
PLRG1	0.00212699	0.28028	0.76	0.572	0.0339645
SENP6	0.00158229	0.283167	0.579	0.332	0.0268222
C1orf21	0.00338406	0.291825	0.574	0.315	0.0479681
HMGN1	0.00236658	0.308236	0.983	0.95	0.0366316
MRPS18B	0.00025254	0.328345	0.844	0.62	0.00676403
C6orf48	0.00105426	0.330127	0.755	0.534	0.01943
LAPTM4B	0.00310196	0.335911	0.697	0.428	0.0449183
GGCT	0.00290957	0.336773	0.746	0.524	0.0429161
THBS1	0.000206445	0.341749	0.525	0.341	0.00574859
FKBP4	0.00227051	0.344835	0.655	0.401	0.0355075
KIAA0586	0.00274255	0.348436	0.55	0.296	0.0409848
NUP37	0.000282644	0.353183	0.693	0.425	0.00725454
EIF4G2	0.00115146	0.370172	0.994	0.978	0.0208277
KNL1	0.000500342	0.374764	0.573	0.337	0.0110611
GPSM2	0.00273425	0.375605	0.654	0.421	0.0409848
UBR2	0.00138467	0.375806	0.629	0.346	0.0241017
MRPL2	4.30503e-05	0.377474	0.848	0.663	0.00165044
UBAP2L	0.00340442	0.379513	0.583	0.281	0.0480319
TIMM17A	0.000533922	0.381062	0.86	0.618	0.0116897
ARL6IP4	0.000904943	0.382316	0.99	0.938	0.0174943
MIA3	0.000656723	0.384701	0.696	0.425	0.0137806
COMMD8	0.00201944	0.385143	0.817	0.591	0.0325331
C20orf27	0.000257773	0.386986	0.784	0.553	0.00682836
TRAPPC2L	0.000182536	0.389001	0.753	0.495	0.00521504
BCAS2	0.000269231	0.389573	0.877	0.661	0.00707005
RPL41	0.00117142	0.392444	1	1	0.0209932
RCOR1	0.00286951	0.393692	0.69	0.363	0.0424798
EEF2	0.0020558	0.397275	0.938	0.841	0.0330018
MTDH	0.0017467	0.397448	0.988	0.938	0.0288691
ATP5PB	0.00113739	0.400574	0.96	0.846	0.0206274
GART	6.94333e-05	0.402347	0.68	0.425	0.00248374
STIP1	0.00235422	0.4027	0.893	0.709	0.0365649
NOP14	2.53316e-05	0.403766	0.684	0.382	0.00105097
PSMG1	0.00352611	0.408826	0.776	0.548	0.0495157
GPRC5A	0.000958274	0.410223	0.769	0.56	0.0182152
SACS	0.00153019	0.415272	0.667	0.344	0.0261682
ACBD6	0.000484946	0.430607	0.825	0.558	0.0107995
EIF3B	5.27365e-06	0.434965	0.854	0.678	0.000278584
NRDC	0.00226971	0.435207	0.941	0.786	0.0355075
HSPA9	0.00287053	0.438948	0.928	0.81	0.0424798
PPP4R3A	0.000901029	0.441521	0.687	0.358	0.0174943
PSAT1	0.000233974	0.441827	0.677	0.358	0.00632706
PPP1CC	0.00288137	0.442028	0.954	0.846	0.0425694
SSNA1	0.00084367	0.4428	0.876	0.656	0.0167006
GLRX5	0.00354353	0.444158	0.942	0.774	0.0495331
C9orf40	0.00346433	0.450348	0.743	0.404	0.0488014
JPT1	0.000258549	0.452452	0.996	0.945	0.00682899
UCHL5	0.000412177	0.452961	0.749	0.452	0.00970217
RAD23B	0.000606022	0.453574	0.916	0.69	0.012956
NUTF2	0.00315082	0.453677	0.88	0.608	0.0453699
SMC5	0.000268981	0.455979	0.74	0.406	0.00707005
PHF19	0.000602483	0.456659	0.866	0.639	0.0129108
EIF3G	0.000187678	0.456913	0.961	0.841	0.00529577
HNRNPM	0.00106882	0.460146	0.974	0.911	0.0196586
ADI1	0.00101923	0.461319	0.945	0.796	0.0190159
HACD1	0.000333045	0.462696	0.859	0.635	0.00820067
CDC123	0.00298641	0.464272	0.905	0.704	0.043681
MAP7D3	0.00307681	0.464634	0.838	0.647	0.0447575
FKBP5	0.000197923	0.465199	0.543	0.168	0.00556758
UBA6	0.000158757	0.465687	0.745	0.389	0.00472939
KCTD20	0.00243046	0.471079	0.818	0.591	0.0373657
TGFBR3L	0.00287	0.471813	0.538	0.123	0.0424798
MTHFD1	0.00212448	0.473539	0.642	0.286	0.0339645
BAG1	0.000430931	0.474625	0.789	0.498	0.00996295
RPL22L1	6.42262e-05	0.475052	0.851	0.712	0.00231571
RNF8	0.0014411	0.477974	0.814	0.474	0.024986
PFDN2	2.15646e-05	0.478391	0.986	0.923	0.000920284
PRDX6	0.000386753	0.48404	0.993	0.954	0.00917502
CCT4	0.000709004	0.484101	0.987	0.938	0.0146743
SLC25A24	9.34112e-06	0.485429	0.861	0.632	0.000451454
EEF1D	0.000359045	0.486702	1	0.995	0.00865483
MTCH1	0.000226276	0.489016	0.997	0.966	0.00619261
UBA52	4.84205e-06	0.489041	1	0.995	0.00025728
RPL30	0.000592246	0.490738	1	0.995	0.0127214
ARPC5	0.000253856	0.490872	0.996	0.983	0.00676403
SLC39A4	0.00144203	0.490932	0.71	0.356	0.024986
RPL3	0.00265371	0.493486	0.999	0.998	0.0399198
NAA15	0.00169601	0.493889	0.734	0.382	0.0283271
EXOSC9	0.000364484	0.49476	0.759	0.447	0.00873801
TSPO	0.00293851	0.497332	0.993	0.962	0.0432058
SRP72	0.00176023	0.497337	0.949	0.786	0.0288691
RPL11	6.57772e-06	0.497895	1	1	0.000332029
SFN	0.00242858	0.498582	0.801	0.514	0.0373657
DNAJC9	0.000185264	0.501922	0.895	0.673	0.00524884
YWHAZ	0.0033804	0.505302	0.997	0.988	0.0479681
EHF	0.00116062	0.506632	0.574	0.166	0.020882
CALM1	0.000403584	0.508582	1	1	0.00952458
CEP55	0.00156167	0.511099	0.752	0.502	0.0265221
C6orf52	0.00201656	0.511698	0.625	0.202	0.0325331
NOL7	0.00076102	0.513405	0.999	0.976	0.015469
MYOF	0.00254436	0.514879	0.924	0.764	0.0387704
ECT2	0.000495574	0.518504	0.86	0.635	0.0109824
RPL10A	1.95172e-05	0.521875	1	0.998	0.000852562
PLS3	0.00224713	0.524907	0.938	0.736	0.0353243
PTMA	0.000813894	0.528204	1	1	0.0162004
CHRAC1	0.00175762	0.529062	0.815	0.481	0.0288691
WDR83OS	0.000287524	0.53008	0.994	0.954	0.00733834
CSDE1	2.81979e-06	0.530873	0.99	0.88	0.000166367
STK38	0.000119294	0.530988	0.569	0.149	0.00378988
LIMA1	0.000971769	0.531109	0.86	0.57	0.0183948
PDCL3	1.19943e-05	0.531437	0.84	0.5	0.000572542
CDKN2D	0.000131685	0.531509	0.746	0.526	0.00408358
COL8A1	0.000239929	0.531841	0.71	0.459	0.00646884
PTGES3	0.00323448	0.533669	0.997	0.966	0.0462811
CYC1	0.000110776	0.534057	0.968	0.825	0.00359467
HNRNPC	0.000547842	0.534059	0.994	0.957	0.0119656
ABCF1	0.000367067	0.534309	0.941	0.793	0.00877676
SLC25A3	1.43323e-06	0.534541	1	0.995	9.1925e-05
HMGN2	0.00111101	0.545815	0.984	0.906	0.0203521
HP1BP3	0.001908	0.546146	0.906	0.752	0.0310682
MRTO4	0.000452656	0.546297	0.828	0.524	0.0103306
EPRS	0.000384431	0.548862	0.96	0.793	0.00914382
GDI2	2.42612e-05	0.554648	0.926	0.716	0.00101118
RBM25	1.73499e-05	0.554769	0.935	0.731	0.000775683
CHML	0.0005144	0.560005	0.72	0.37	0.0113168
VIM	5.365e-08	0.563981	1	1	5.51007e-06
CCDC124	1.25104e-06	0.567001	0.921	0.695	8.23694e-05
SPTAN1	8.1451e-06	0.567273	0.82	0.474	0.000399023
RPL6	7.85779e-08	0.569643	1	1	7.76042e-06
AHCTF1	0.000586597	0.570395	0.742	0.363	0.0126649
UAP1	6.91722e-05	0.571037	0.818	0.507	0.00248374
SMC2	0.000113432	0.573466	0.912	0.675	0.00365478
CDA	0.00146634	0.574383	0.665	0.26	0.0253292
G3BP2	5.55172e-05	0.577743	0.944	0.709	0.00205053
SCCPDH	0.00033513	0.577812	0.794	0.454	0.0082297
SRSF4	0.000134414	0.580942	0.929	0.68	0.00411673
STX10	0.000270719	0.583004	0.89	0.548	0.00708862
CENPU	0.000230937	0.583783	0.804	0.524	0.00630002
DHX9	0.000128058	0.583789	0.847	0.51	0.00402607
CD320	0.000389075	0.584844	0.939	0.75	0.00920608
XPO1	0.00115302	0.589354	0.883	0.625	0.0208277
S100A11	2.59306e-07	0.589845	1	1	2.04874e-05
ZFAS1	0.000580469	0.591528	0.97	0.825	0.0125874
SMARCA4	0.00178117	0.593404	0.844	0.498	0.0291598
IARS	0.000558836	0.596824	0.824	0.486	0.0121765
KDM1A	0.000645342	0.596908	0.802	0.409	0.0136362
PARP1	0.000913345	0.601175	0.911	0.685	0.0175819
CLSPN	9.69644e-05	0.601582	0.769	0.478	0.00327281
SET	5.01956e-05	0.602108	1	0.978	0.00187924
RPLP0	3.21652e-13	0.603184	1	1	1.21772e-10
LSM4	4.24465e-06	0.60391	0.996	0.95	0.000233739
PRKDC	0.000484363	0.605754	0.97	0.832	0.0107995
SLC25A4	7.44201e-06	0.606522	0.912	0.704	0.000373581
NAP1L1	1.21182e-06	0.608407	1	0.986	8.09604e-05
HSPA4	0.00110826	0.608949	0.967	0.841	0.0203427
TRIR	7.92057e-07	0.610833	0.988	0.933	5.66663e-05
RPL18A	7.29543e-10	0.612652	1	1	1.22752e-07
TPR	8.07185e-05	0.613869	0.986	0.918	0.00277806
RPS2	4.76551e-10	0.614478	1	1	8.65988e-08
MRPL4	1.7443e-05	0.616007	0.886	0.596	0.000775683
DDX3X	0.00350512	0.618096	0.951	0.81	0.0492995
SNRPE	0.00282067	0.619146	0.973	0.834	0.0420832
TXNIP	0.00310515	0.620232	0.81	0.5	0.0449183
TUBB4B	0.00225597	0.623391	0.988	0.839	0.0354019
CTNNAL1	0.0019291	0.624327	0.973	0.834	0.0312996
CCT6A	8.48356e-08	0.631374	0.999	0.974	8.28834e-06
EIF2S1	0.000650167	0.633098	0.944	0.767	0.0137063
KHDRBS3	6.29498e-07	0.640821	0.838	0.394	4.53938e-05
FAT1	8.39718e-05	0.640988	0.843	0.553	0.00287912
TPM3	5.23222e-05	0.643602	0.994	0.954	0.00194041
HDGF	0.000170475	0.646279	0.955	0.786	0.00501275
JUND	0.000208763	0.653894	0.987	0.935	0.00578299
RPS3A	3.73126e-24	0.656796	1	1	6.78044e-21
HSP90AA1	9.1068e-07	0.659355	1	1	6.4143e-05
PABPC4	0.000328649	0.661329	0.876	0.538	0.00811441
RPL13	1.02008e-20	0.664631	1	1	1.32406e-17
RPL7L1	4.57576e-06	0.666171	0.996	0.93	0.000247473
TPM4	4.39867e-05	0.667861	1	0.995	0.00167926
CKS1B	1.26261e-05	0.668688	0.975	0.812	0.000591345
SMARCA5	0.000118565	0.670515	0.908	0.644	0.00377992
RPL7A	1.32512e-16	0.672549	1	1	8.31683e-14
NUDCD1	0.000487506	0.678764	0.841	0.457	0.01083
ABCE1	6.00592e-05	0.684691	0.937	0.707	0.00220039
TXN	3.40047e-11	0.693723	1	1	8.82762e-09
ANP32E	0.00148128	0.69637	0.964	0.757	0.0254903
STMN1	0.00213937	0.697409	0.997	0.971	0.0341023
PLAC8	0.000100204	0.700925	0.811	0.493	0.00333499
MRPL14	2.8108e-08	0.706782	0.991	0.935	3.23278e-06
LSM2	1.71161e-07	0.708051	0.97	0.817	1.46714e-05
APRT	1.40683e-08	0.715322	0.988	0.889	1.70433e-06
GADD45GIP1	2.59069e-07	0.720895	1	0.964	2.04874e-05
ANXA3	3.95357e-06	0.721035	0.965	0.81	0.000221742
TUBB	1.76264e-06	0.726425	0.993	0.911	0.000109694
RPL35	5.86382e-11	0.740231	0.997	0.99	1.43996e-08
NCL	7.50856e-06	0.7439	0.999	0.995	0.00037485
CKB	6.54827e-09	0.745041	0.965	0.7	8.88023e-07
HNRNPD	2.38307e-09	0.754247	0.996	0.913	3.66993e-07
ANP32B	1.06392e-07	0.756216	0.994	0.938	9.76439e-06
CCNA2	0.000206888	0.763175	0.664	0.344	0.00574859
NPM1	3.13888e-12	0.7634	1	1	1.05629e-09
PABPC1	8.37289e-09	0.765443	1	0.962	1.07149e-06
CACYBP	6.38494e-06	0.770901	0.994	0.877	0.000325919
RPL12	1.38142e-25	0.773676	1	1	4.18386e-22
DEK	7.49055e-09	0.774671	0.999	0.981	9.86364e-07
TMPO	3.66606e-08	0.778031	0.958	0.752	3.96545e-06
CCT3	1.14451e-08	0.778753	0.991	0.918	1.40527e-06
RPS10	3.34989e-06	0.785537	0.996	0.923	0.000191428
ILF3	2.51892e-07	0.792898	0.964	0.736	2.02539e-05
PAICS	2.35491e-09	0.793097	0.967	0.688	3.66993e-07
HNRNPU	1.24273e-11	0.808721	0.999	0.952	3.64241e-09
HSP90AB1	6.91083e-17	0.808764	1	0.995	5.23265e-14
CENPF	0.000310797	0.813154	0.889	0.692	0.00775797
SRPK1	8.60015e-10	0.826553	0.987	0.861	1.42074e-07
ATAD2	1.08742e-06	0.83785	0.804	0.404	7.31873e-05
CDC37	1.76731e-07	0.839657	0.965	0.695	1.50073e-05
RPS18	3.21714e-37	0.845254	1	1	1.46155e-33
RPS28	3.67347e-15	0.857544	1	0.981	1.96336e-12
RPL8	9.87452e-25	0.886215	1	1	2.243e-21
DSP	7.72567e-09	0.899501	0.81	0.264	1.00279e-06
RPL31	1.86753e-17	0.899538	0.991	0.923	1.88538e-14
RPS6	1.37302e-16	0.904523	1	0.998	8.31683e-14
DNMT1	1.30863e-16	0.975563	0.968	0.721	8.31683e-14
F3	5.39727e-08	1.28956	0.864	0.394	5.51007e-06
HIST1H1E	4.874e-08	1.4148	0.895	0.572	5.14944e-06
