# Supplementary material for: A phenotypically supervised single-cell analysis protocol to study within-cell-type heterogeneity of cultured mammalian cells
Source: STAR Protoc. 2021 May 25;2(2):100561. doi: 10.1016/j.xpro.2021.100561 (PMC8165572; doi:10.1016/j.xpro.2021.100561)
Supplement: Table S2. Differential expression analysis between spheroid vs. intermediate cells, related to steps 62–64 — Among 410 DE genes, 307 are upregulated in spheroid cells, while 103 are upregulated in intermediate cells. For each gene, log fold-change (avg_logFC), fraction of intermediate (pct.1) or spheroid (pct.2) cells where gene is detected, raw p-value, and adjusted p-value using Benjamini & Hochberg method (p_value_adj_BH) are provided. A negative log fold-change indicates higher expression in spheroid cells, while a positive log fold-change indicates higher expression in intermediate cells. [file mmc2.xlsx]

## Sheet: Sheet1
gene	p_value	avg_logFC	pct.1	pct.2	p_value_adj_BH
SPANXB1	6.22002e-28	-1.86764	0.177	0.913	2.72903e-24
CCL2	3.83312e-07	-1.49024	0.041	0.507	5.02024e-05
KRT81	4.86703e-13	-1.19967	0.152	0.716	2.66926e-10
SLCO4A1-AS1	0.000118591	-0.839418	0.455	0.861	0.00544999
STC1	7.54277e-09	-0.768913	0.353	0.716	1.78886e-06
CD82	1.06177e-15	-0.767492	0.353	0.8	9.31704e-13
TMEM158	4.21036e-05	-0.759339	0.844	0.935	0.00249635
ISG20	3.14143e-12	-0.740871	0.213	0.712	1.53343e-09
AKAP12	1.32125e-06	-0.720786	0.223	0.56	0.000134814
HLA-DRA	1.79724e-05	-0.716777	0.026	0.462	0.00127184
NT5E	2.17535e-10	-0.673262	0.818	0.957	8.29942e-08
IGFBP3	2.90085e-07	-0.673181	0.36	0.675	4.04047e-05
POU2F2	4.907e-07	-0.656421	0.123	0.589	6.3322e-05
EREG	0.000171977	-0.63278	0.572	0.774	0.00716623
PRSS23	3.14551e-12	-0.608605	0.886	0.974	1.53343e-09
PDIA6	9.70394e-19	-0.593444	0.96	0.99	9.46134e-16
CD74	3.43373e-05	-0.591587	0.362	0.704	0.002078
ENPP1	9.98251e-07	-0.549156	0.765	0.889	0.000110882
SAT1	7.75994e-06	-0.544724	0.769	0.887	0.000619032
SYNJ2	8.6758e-07	-0.54268	0.596	0.815	0.000101507
LTBP1	6.14884e-09	-0.52844	0.132	0.538	1.55879e-06
MAGED2	1.66939e-05	-0.527607	0.55	0.803	0.00119097
SQSTM1	8.81472e-06	-0.518668	0.85	0.938	0.000690617
SPANXC	0.000175864	-0.504556	0.042	0.454	0.00725763
PTX3	0.0002562	-0.503149	0.698	0.822	0.0096075
CD40	1.24943e-05	-0.501816	0.17	0.601	0.000945149
HLA-B	0.000249147	-0.499536	0.6	0.815	0.0093831
ARHGDIB	2.08902e-06	-0.494836	0.663	0.865	0.000201441
RDX	9.64564e-14	-0.48301	0.764	0.916	6.04575e-11
MT1X	2.73781e-09	-0.478969	0.598	0.805	8.28424e-07
APLP2	4.10653e-11	-0.47499	0.961	0.998	1.80174e-08
TGM2	0.000189153	-0.469689	0.456	0.68	0.00761383
HMGB3	1.97277e-06	-0.462607	0.802	0.911	0.000192345
TGFBR2	9.73485e-07	-0.460967	0.544	0.788	0.000109517
PRNP	4.98686e-08	-0.458899	0.48	0.738	1.0419e-05
COL13A1	1.55342e-07	-0.4411	0.69	0.865	2.43416e-05
LAPTM5	2.02608e-05	-0.438846	0.153	0.548	0.00137821
LRP10	3.41123e-08	-0.425317	0.717	0.849	7.30086e-06
TFPI	4.53873e-05	-0.419639	0.7	0.88	0.00265515
FAM213A	8.3101e-05	-0.418332	0.585	0.786	0.0042076
SPCS2	1.09849e-14	-0.415014	0.935	0.983	8.03272e-12
HLA-C	7.42084e-05	-0.408329	0.759	0.916	0.00387607
VMP1	8.17382e-08	-0.407614	0.815	0.928	1.52319e-05
PXDN	2.51566e-05	-0.406342	0.561	0.796	0.00159829
SOX4	0.00119227	-0.399008	0.27	0.442	0.0306807
PGRMC1	1.84642e-05	-0.395391	0.704	0.863	0.00129314
DNAJC3	1.48092e-07	-0.393607	0.663	0.822	2.39563e-05
PMEPA1	1.11496e-05	-0.390198	0.265	0.49	0.000850765
PITPNC1	0.000421163	-0.384649	0.282	0.553	0.0139989
SELENOS	8.68142e-05	-0.382914	0.777	0.887	0.00430392
SLC25A37	2.39038e-05	-0.381566	0.776	0.882	0.00155375
IL11	6.1353e-06	-0.381362	0.375	0.531	0.000507899
CD59	0.000632909	-0.377085	0.894	0.933	0.0189549
CTSL	0.000346539	-0.368378	0.533	0.719	0.0121151
COL6A1	5.13901e-05	-0.366997	0.237	0.478	0.00292668
NRP1	2.00255e-05	-0.363674	0.683	0.839	0.00137284
RAI14	2.4678e-07	-0.362767	0.585	0.781	3.54999e-05
FN1	6.03005e-05	-0.35661	0.354	0.575	0.00334897
EMP2	0.00148344	-0.354991	0.534	0.738	0.0358599
NFE2L3	8.45416e-05	-0.351893	0.658	0.817	0.00421507
CDCP1	7.96375e-07	-0.349896	0.719	0.841	9.57286e-05
TIMP1	0.00146824	-0.348278	0.958	0.981	0.0356893
CMTM6	6.31928e-09	-0.347465	0.775	0.889	1.55879e-06
SOX9	7.61902e-08	-0.346105	0.468	0.663	1.48571e-05
BST2	6.90167e-05	-0.344638	0.553	0.844	0.00367044
PDIA4	2.26897e-05	-0.341605	0.552	0.774	0.00149701
CTNNB1	5.71097e-05	-0.339575	0.594	0.793	0.00319196
COA1	6.13523e-05	-0.335433	0.787	0.899	0.00337703
ACSL5	0.000717512	-0.334603	0.356	0.599	0.0209872
ITGA2	6.65277e-10	-0.334515	0.927	0.952	2.33512e-07
ITM2B	3.04047e-05	-0.333074	0.888	0.935	0.00187888
LY6E	0.00126445	-0.331288	0.524	0.719	0.0317017
MANF	3.91821e-06	-0.329803	0.837	0.923	0.000343823
CDC42EP3	0.000772265	-0.328383	0.82	0.877	0.0220737
RCN2	3.14798e-05	-0.324304	0.81	0.899	0.0019183
PHLDA2	0.000805132	-0.322594	0.998	1	0.0226443
PLAUR	6.86003e-07	-0.320153	0.731	0.817	8.47842e-05
CAVIN3	5.89805e-07	-0.317589	0.962	0.981	7.39362e-05
TMED3	0.00151497	-0.314544	0.476	0.714	0.0364215
GFPT2	0.00146426	-0.313643	0.091	0.368	0.0356893
SRGN	2.89757e-06	-0.307885	0.86	0.966	0.000262125
CANX	3.32066e-09	-0.304881	0.953	0.978	9.39961e-07
UBB	6.39466e-08	-0.30421	0.999	1	1.30496e-05
RPL39L	7.48946e-06	-0.304008	0.645	0.776	0.000614205
STK17A	0.000965596	-0.302148	0.877	0.911	0.0262325
IDS	1.07401e-06	-0.299403	0.853	0.911	0.000114932
LAMP1	8.66192e-06	-0.299161	0.542	0.74	0.00068476
CUX1	0.000153582	-0.293421	0.363	0.562	0.00667437
PSAP	0.00105685	-0.290773	0.7	0.82	0.0281383
TMEM123	1.03575e-06	-0.290349	0.844	0.938	0.000113609
NR2F1	0.000595592	-0.286326	0.157	0.358	0.0184676
CAMK2N1	0.000488582	-0.285393	0.413	0.649	0.0160573
MYO10	2.24391e-06	-0.278883	0.574	0.712	0.000208529
PPCS	4.35374e-06	-0.27781	0.632	0.769	0.000374549
GPAT3	2.12306e-05	-0.27772	0.362	0.57	0.00143307
MDK	0.00103026	-0.270274	0.321	0.541	0.027817
HEXA	2.3404e-05	-0.270051	0.224	0.462	0.00153261
NDUFC2	8.93885e-08	-0.269062	0.943	0.964	1.60078e-05
ANKH	0.00162324	-0.267791	0.157	0.389	0.0386015
FUBP1	0.000524351	-0.267649	0.291	0.469	0.0170443
ACER3	0.00187198	-0.267106	0.154	0.385	0.0428921
RB1CC1	0.000647442	-0.265869	0.542	0.724	0.0192598
GNG11	0.00142638	-0.264655	0.407	0.627	0.0349622
LMAN2	1.06283e-06	-0.261807	0.803	0.911	0.000114932
RCN1	1.31537e-05	-0.261304	0.684	0.82	0.000986529
TMEM59	3.14631e-05	-0.26095	0.928	0.945	0.0019183
INSIG1	0.000166705	-0.260091	0.73	0.808	0.00703286
PDIA3	7.92768e-11	-0.254372	0.909	0.942	3.31264e-08
MICAL2	0.00188836	-0.249324	0.473	0.661	0.0428921
WWTR1	0.0010467	-0.24691	0.642	0.755	0.0281383
TGOLN2	0.00108061	-0.246077	0.745	0.851	0.0286477
DAP	0.00218174	-0.245367	0.775	0.887	0.0478619
RPN2	0.000119248	-0.244659	0.914	0.938	0.00544999
UBN1	0.00229696	-0.243974	0.538	0.668	0.0494015
PPFIBP1	0.000141755	-0.243609	0.585	0.716	0.0062823
PTPRE	0.00183328	-0.243599	0.264	0.452	0.0425583
METRN	8.31694e-07	-0.242782	0.43	0.615	9.86232e-05
SERINC3	0.000114386	-0.242002	0.731	0.8	0.00533903
IGF2BP3	4.94227e-05	-0.240548	0.322	0.478	0.00285319
GSTO1	9.94151e-10	-0.235921	0.981	0.983	3.23099e-07
SSR4	0.000188411	-0.234559	0.963	0.988	0.00761383
SC5D	0.00197936	-0.233442	0.275	0.462	0.0441957
UBE4A	0.00117172	-0.232117	0.354	0.529	0.03033
PRTFDC1	0.00179884	-0.231895	0.392	0.522	0.0419808
MORF4L1	3.79775e-05	-0.231703	0.963	0.974	0.00228255
CMPK1	6.99455e-05	-0.231584	0.817	0.897	0.00369742
C12orf57	9.61147e-05	-0.231395	0.683	0.776	0.00471177
TMX4	0.00194634	-0.230669	0.336	0.498	0.0437435
REXO2	7.81774e-05	-0.229739	0.939	0.964	0.00398841
TM4SF1	0.000605223	-0.229506	0.978	0.995	0.0187001
NR2F2	8.34328e-05	-0.227523	0.783	0.846	0.0042076
TSPAN5	2.22043e-07	-0.225579	0.673	0.793	3.33879e-05
YAP1	0.00135122	-0.221386	0.358	0.546	0.0334942
LGALS3BP	0.000206806	-0.220909	0.744	0.875	0.00808084
STEAP1	0.00181153	-0.220588	0.35	0.517	0.042165
ARHGAP21	0.000543931	-0.218361	0.771	0.839	0.0173864
FKBP1A	0.000126431	-0.215935	0.987	0.993	0.00568939
CD99	6.19603e-05	-0.215599	0.775	0.865	0.00337703
CSGALNACT2	0.000268348	-0.214165	0.412	0.56	0.00994782
AES	0.00016238	-0.211716	0.689	0.755	0.00693014
RAP2B	0.00124862	-0.210975	0.415	0.526	0.0313944
ZMPSTE24	0.000176995	-0.209526	0.524	0.635	0.00725763
STT3A	0.000388727	-0.209122	0.383	0.538	0.013177
AKR1A1	0.000153644	-0.208898	0.544	0.714	0.00667437
RGS10	0.000526383	-0.208543	0.811	0.873	0.0170443
PPIB	8.33198e-08	-0.208187	0.973	0.993	1.52319e-05
MED8	0.000268676	-0.207871	0.677	0.75	0.00994782
CHSY1	0.00012063	-0.206305	0.233	0.413	0.00548461
SEC11A	2.80798e-05	-0.205939	0.897	0.954	0.00176
CD9	2.16228e-06	-0.204292	0.962	0.983	0.000206239
FGD5-AS1	6.74693e-05	-0.203743	0.531	0.668	0.00363217
EMP1	9.3273e-07	-0.20066	0.816	0.873	0.000106575
ROCK2	2.18878e-05	-0.199122	0.8	0.868	0.00145504
TMED9	1.32085e-07	-0.1983	0.954	0.966	2.22893e-05
OTULINL	7.52735e-05	-0.197549	0.182	0.358	0.00389698
PSMA4	1.62e-05	-0.195779	0.94	0.966	0.00117484
SARAF	0.000797564	-0.194745	0.863	0.911	0.0225036
BSG	0.00169338	-0.193924	0.941	0.947	0.0400679
CALD1	1.58328e-05	-0.193071	0.847	0.93	0.00115778
NUCB1	0.000741215	-0.191046	0.46	0.601	0.0214659
ORAI2	0.00154822	-0.188891	0.252	0.38	0.037018
C15orf40	0.000176854	-0.188427	0.419	0.567	0.00725763
RNASEH2C	1.20923e-06	-0.187416	0.808	0.858	0.000126321
MCFD2	1.55156e-05	-0.186381	0.89	0.945	0.00115381
CD164	3.59252e-07	-0.185792	0.512	0.623	4.77641e-05
CYTH2	0.00231166	-0.18525	0.417	0.555	0.0495962
MAP1B	2.29723e-06	-0.183509	0.929	0.95	0.000209981
ATP6V0B	2.7218e-07	-0.183504	0.963	0.981	3.85223e-05
BEX3	0.00131485	-0.181627	0.869	0.94	0.0327779
KMT2A	0.000615645	-0.180681	0.62	0.738	0.0188197
GNAS	7.4565e-08	-0.180437	1	1	1.48571e-05
TM9SF3	1.22396e-06	-0.180005	0.718	0.81	0.000126356
ATP6V0E2	0.000368904	-0.179134	0.279	0.466	0.0127446
PDZD8	2.14835e-05	-0.178718	0.566	0.675	0.00143906
SRPRA	0.000221813	-0.178609	0.577	0.697	0.00853688
SEC11C	0.000918844	-0.178146	0.636	0.7	0.0251964
COMMD4	0.000925084	-0.177983	0.618	0.719	0.0252885
TSPAN3	2.4745e-05	-0.176777	0.577	0.69	0.0015966
TUBGCP2	0.000156324	-0.171355	0.684	0.764	0.00675736
PERP	2.53176e-05	-0.168972	0.769	0.82	0.00159829
CYBA	0.000202573	-0.168904	0.955	0.983	0.00800711
ERLEC1	0.00188016	-0.168815	0.68	0.728	0.0428921
MT-ND4	0.000191005	-0.167534	1	1	0.00764521
PPIH	0.000483958	-0.167311	0.58	0.683	0.0159651
BOD1L1	0.00117117	-0.166495	0.812	0.88	0.03033
ZMYND8	0.00016269	-0.163899	0.596	0.688	0.00693014
PRDX5	0.00211851	-0.163622	0.978	0.974	0.0467083
GAS2L1	0.000191675	-0.163051	0.397	0.505	0.00764521
ACAA2	0.000337071	-0.162149	0.555	0.649	0.0118734
DNTTIP1	2.50597e-05	-0.161572	0.696	0.786	0.00159829
SPPL2A	5.72245e-06	-0.160839	0.482	0.603	0.000482832
HIGD1A	0.00214106	-0.160312	0.626	0.688	0.0470872
MT2A	0.000865488	-0.155911	0.999	0.998	0.0238077
ATP6AP2	0.00112199	-0.155893	0.598	0.673	0.0294773
B2M	0.000194587	-0.153664	1	1	0.00772624
ENC1	0.00205417	-0.153423	0.491	0.596	0.0456337
CTSB	0.00228109	-0.150697	0.403	0.517	0.0491807
TCEAL3	0.00153568	-0.150419	0.75	0.815	0.0368185
ALAS1	0.000376131	-0.150417	0.447	0.553	0.0129433
HSD17B12	0.000128595	-0.147925	0.704	0.774	0.00572803
IMP3	0.000113327	-0.147077	0.706	0.808	0.0053355
CD63	5.79734e-06	-0.146693	0.996	0.995	0.000484492
SRSF6	0.0006242	-0.146434	0.659	0.738	0.0188874
MYDGF	0.00200743	-0.14606	0.943	0.954	0.0447087
PHGDH	0.00224321	-0.145962	0.265	0.397	0.0486028
CHMP4B	0.00226264	-0.145885	0.604	0.666	0.0489032
ITPRIPL2	0.000388927	-0.145681	0.329	0.421	0.013177
RPS25	3.49562e-07	-0.145606	0.998	1	4.71909e-05
FAF2	0.000693936	-0.145199	0.566	0.671	0.0203655
PSD3	0.000832566	-0.145066	0.296	0.423	0.0231195
PTS	0.000785208	-0.144733	0.788	0.839	0.0222984
ERGIC3	0.000330774	-0.143459	0.69	0.752	0.0117512
DAB2	0.00128259	-0.143335	0.279	0.411	0.0320647
HPS1	0.0012457	-0.14153	0.382	0.49	0.0313944
RPS3	1.3102e-07	-0.139622	0.999	1	2.22893e-05
TMED4	0.000394114	-0.13902	0.732	0.75	0.0133014
SPC25	0.00123342	-0.136649	0.291	0.365	0.0313883
TMEM126A	0.00147321	-0.136076	0.565	0.68	0.0357111
YWHAQ	0.000320595	-0.135331	0.978	0.983	0.0114825
LYRM2	9.82216e-05	-0.133576	0.56	0.637	0.00476185
C1D	7.54971e-05	-0.133258	0.716	0.781	0.00389698
IK	6.48812e-05	-0.13235	0.856	0.894	0.0035144
EID1	0.000103232	-0.131752	0.961	0.976	0.00495005
HSP90B1	6.39505e-09	-0.131163	0.991	1	1.55879e-06
RPL4	9.67717e-06	-0.126785	0.993	0.998	0.000751479
TRMT10C	0.000159498	-0.124932	0.77	0.808	0.00686075
RPS20	2.14032e-09	-0.124923	0.98	0.978	6.70762e-07
PTPN12	1.99802e-05	-0.123839	0.618	0.702	0.00137284
FMNL1	0.00144012	-0.122103	0.334	0.425	0.0352007
THUMPD3-AS1	0.00222598	-0.117795	0.443	0.56	0.048349
CCDC82	1.352e-06	-0.1172	0.654	0.714	0.000134816
HNRNPA0	5.50252e-06	-0.113533	0.844	0.882	0.000468782
COX5A	0.00011885	-0.112661	0.973	0.986	0.00544999
MYADM	0.000547177	-0.11247	0.886	0.928	0.0173864
TALDO1	0.00109483	-0.112331	0.965	0.976	0.0289372
MT-CO3	0.000172316	-0.112324	1	1	0.00716623
CCDC90B	0.000665745	-0.108499	0.621	0.707	0.0196169
SGCE	0.00179255	-0.106388	0.535	0.603	0.0419457
PBRM1	0.000750953	-0.105461	0.665	0.76	0.0216053
TEX30	0.0006534	-0.105087	0.597	0.613	0.0193702
ITGB1	4.37272e-05	-0.104815	0.982	0.983	0.00257521
THYN1	0.00140111	-0.10303	0.566	0.62	0.0345357
BIRC2	0.00171174	-0.102641	0.491	0.594	0.0402695
UQCRH	6.18675e-05	-0.102325	0.995	0.99	0.00337703
PTTG1IP	0.00150502	-0.101286	0.869	0.904	0.0362818
ANP32A	3.84225e-05	-0.100931	0.854	0.904	0.00229359
TUSC3	0.000548835	-0.100464	0.425	0.517	0.0173864
ARHGEF12	0.000817177	-0.0993706	0.415	0.488	0.0228367
AAMDC	0.000151972	-0.0990909	0.386	0.474	0.00667437
SNF8	0.00055328	-0.0982282	0.933	0.925	0.0174015
PSME2	0.00124837	-0.0980803	0.955	0.966	0.0313944
PRKCA	0.00188854	-0.0968208	0.4	0.483	0.0428921
FTL	7.9684e-08	-0.0966575	1	1	1.52006e-05
CALU	0.000378239	-0.0964224	0.901	0.918	0.012965
EFNB2	0.000418403	-0.0933723	0.383	0.447	0.01396
DCBLD2	1.66195e-05	-0.0905168	0.908	0.916	0.00119097
FHL2	0.00120867	-0.0905072	0.584	0.635	0.031012
RPLP1	3.1433e-06	-0.0887183	1	1	0.000281454
RAE1	0.00124265	-0.0884166	0.475	0.524	0.0313944
ODF2L	0.000366107	-0.0882518	0.689	0.692	0.012698
BCL2L1	0.000740447	-0.0857254	0.768	0.772	0.0214659
SERTAD4-AS1	0.000152122	-0.0810484	0.356	0.418	0.00667437
PCBP1	0.0014091	-0.0766949	0.926	0.964	0.0346355
DAD1	0.000809819	-0.074726	0.991	0.986	0.0227034
UBC	0.000204807	-0.0705239	0.995	0.995	0.00805913
TMSB10	1.29061e-08	-0.0692612	1	1	2.98028e-06
MT-CO1	0.000113702	-0.069198	1	1	0.0053355
MT-ND1	2.25757e-06	-0.0688661	1	1	0.000208529
CCPG1	0.00123157	-0.0657444	0.531	0.584	0.0313883
DHFR	0.00219707	-0.0654023	0.527	0.582	0.0480781
NASP	7.78795e-05	-0.0617792	0.913	0.933	0.00398841
ITSN1	0.00187074	-0.0613141	0.294	0.351	0.0428921
PIH1D1	0.000612757	-0.0610641	0.858	0.909	0.0188005
SELENOK	5.16963e-05	-0.0610019	0.816	0.868	0.00292668
EWSR1	0.000267459	-0.0574933	0.634	0.675	0.00994782
MFGE8	0.00169404	-0.0561315	0.386	0.464	0.0400679
FKBP2	1.85681e-05	-0.0548004	0.934	0.938	0.00129314
FAM133B	0.000310739	-0.0542345	0.619	0.678	0.0112211
YBX1	3.29934e-07	-0.0517965	1	1	4.52371e-05
POMP	0.000666193	-0.0507069	0.991	0.983	0.0196169
TRAM1	0.000793384	-0.0491257	0.652	0.666	0.0224579
ERO1A	0.000314164	-0.0489953	0.816	0.832	0.0112983
CLINT1	0.000837433	-0.0486335	0.775	0.767	0.0231561
HMGB1	0.000303819	-0.0472715	0.993	0.998	0.0110623
SSR3	9.7619e-05	-0.0461992	0.943	0.93	0.00475893
MGAT2	0.00137828	-0.0461246	0.594	0.606	0.0340688
RPS8	5.41668e-09	-0.0446401	1	1	1.44034e-06
MAP3K13	5.55494e-05	-0.0416686	0.441	0.435	0.00312465
PSMD6	0.000561269	-0.0412568	0.784	0.786	0.0175898
EIF3F	0.000728947	-0.0405657	0.927	0.933	0.0212509
VKORC1	0.00118461	-0.0404551	0.777	0.805	0.0305734
ZRANB2	0.000612637	-0.0395035	0.6	0.637	0.0188005
GHITM	0.00105819	-0.0388733	0.933	0.925	0.0281383
PTPN1	0.000839161	-0.0310119	0.667	0.673	0.0231561
C1orf123	0.00132905	-0.0258897	0.601	0.656	0.033038
CHCHD2	2.26913e-07	-0.0235746	1	1	3.33879e-05
DHX36	0.00189165	-0.02068	0.647	0.668	0.0428921
TAF9	0.00222356	-0.0143105	0.863	0.858	0.048349
SQOR	0.00113952	-0.0138992	0.43	0.438	0.0296714
VEGFB	0.000284918	-0.0132778	0.634	0.611	0.0104609
TAF7	0.000541981	-0.0109353	0.81	0.817	0.0173864
RPL36AL	1.58162e-05	-0.0104609	1	1	0.00115778
WAC	0.000325595	-0.010007	0.73	0.712	0.0116142
SYNE1	0.00111256	-0.00656364	0.311	0.31	0.0293175
BRK1	0.0003528	-0.00415716	0.958	0.945	0.012285
C11orf58	0.000221048	-0.0037623	0.981	0.974	0.00853688
RTRAF	0.000309073	-0.00103801	0.982	0.998	0.0112071
ACTB	0.00095646	0.00053729	1	0.998	0.026065
SDCBP	0.000220312	0.01345	0.88	0.88	0.00853688
MT-ND5	0.000123696	0.0200847	0.996	1	0.00559503
MRPS12	0.00113491	0.0202473	0.831	0.815	0.0296714
KIF5B	0.000165074	0.0220669	0.983	0.983	0.00699769
BZW1	0.000628667	0.02494	0.975	0.981	0.0188923
AC020916.1	0.00176349	0.0250745	0.818	0.832	0.041376
DDX5	0.00170163	0.0399464	0.992	0.993	0.0401392
PSMD2	0.000769468	0.0475831	0.978	0.976	0.0220656
CFL1	0.000552421	0.0582408	1	0.998	0.0174015
ENO1	8.43435e-05	0.0680732	1	1	0.00421507
SMC3	0.00185973	0.135837	0.946	0.904	0.0428921
NDUFC1	0.001138	0.252616	0.841	0.736	0.0296714
VPS35	0.00194914	0.27304	0.888	0.779	0.0437435
TRAPPC2L	0.000335319	0.273197	0.699	0.495	0.0118646
RPL39	0.00105621	0.285125	1	1	0.0281383
ATP5PB	0.000399145	0.286059	0.932	0.846	0.0134195
DNM2	0.000594016	0.2963	0.522	0.293	0.0184676
RNF5	0.00029074	0.302832	0.824	0.688	0.0106302
ADI1	7.13391e-05	0.338235	0.919	0.796	0.0037485
ZFAND1	0.000227093	0.353326	0.573	0.26	0.00866411
VPS28	0.00231748	0.358153	0.926	0.805	0.0495998
RPL41	0.000619063	0.369956	1	1	0.0188197
ARPC3	0.000184396	0.384638	1	0.998	0.00752592
PRDX6	0.00191863	0.395053	0.985	0.954	0.0432801
RPS2	0.00190468	0.405454	1	1	0.0430763
ABCF1	0.00211554	0.412614	0.907	0.793	0.0467083
HES4	0.0020635	0.424622	0.462	0.171	0.0457253
SLC25A3	0.000116862	0.424763	0.999	0.995	0.00542574
MTCH1	0.00158517	0.427347	0.991	0.966	0.0377987
ANXA5	5.00962e-05	0.429631	0.996	0.998	0.00287317
RPL36	0.000105493	0.432695	0.998	0.983	0.00503096
ALKBH7	0.000573711	0.432937	0.803	0.5	0.0179157
PLK2	4.64937e-05	0.434148	0.801	0.704	0.00270187
SET	0.00105075	0.436745	0.996	0.978	0.0281383
MRPL41	0.000647479	0.437811	0.954	0.853	0.0192598
C6orf52	0.000982497	0.440999	0.554	0.202	0.0266093
SLC25A4	0.00188191	0.455572	0.876	0.704	0.0428921
RPLP0	5.27204e-07	0.458892	1	1	6.70466e-05
PLAC8	7.56622e-06	0.461463	0.675	0.493	0.000614755
SERPINB1	0.0005249	0.468332	0.947	0.868	0.0170443
SLC52A2	0.000744993	0.470752	0.818	0.512	0.0215043
NRG1	0.000544906	0.476425	0.737	0.466	0.0173864
PSMB2	0.000619816	0.480001	0.976	0.875	0.0188197
EEF1D	0.000168234	0.482922	1	0.995	0.00706343
SLC39A4	1.0855e-05	0.48382	0.67	0.356	0.000835548
RPL22	0.00123407	0.49294	0.999	1	0.0313883
BAG1	0.000242368	0.493436	0.804	0.498	0.00920682
ATP5IF1	0.000824451	0.493693	0.972	0.909	0.0229669
KHDRBS3	2.18265e-07	0.494799	0.732	0.394	3.33879e-05
PDCL3	0.000382526	0.498717	0.774	0.5	0.0130609
PABPC1	0.000338273	0.502473	0.998	0.962	0.0118734
CCDC124	0.000494116	0.50709	0.884	0.695	0.0161786
CYC1	0.000479335	0.508243	0.965	0.825	0.0158723
SFN	0.00185712	0.511442	0.81	0.514	0.0428921
CLIC3	0.000626866	0.516322	0.462	0.149	0.0188923
RHOC	4.12659e-09	0.516628	0.95	0.803	1.13159e-06
RPL10A	1.38168e-07	0.52475	1	0.998	2.2876e-05
RPL11	2.86545e-05	0.525261	1	1	0.00178329
CDKN2D	0.00053389	0.531129	0.751	0.526	0.0172239
CD320	0.000783063	0.535094	0.941	0.75	0.0222984
MRPL4	3.47524e-06	0.542365	0.815	0.596	0.000308033
PGLS	0.000109541	0.549099	0.991	0.909	0.00519578
RPS3A	5.56593e-12	0.552361	1	1	2.57058e-09
SNHG8	0.000245213	0.553645	0.759	0.493	0.00927476
UBA52	4.18512e-06	0.554195	1	0.995	0.000363608
SRPK1	9.32821e-05	0.560508	0.971	0.861	0.0045986
RPL30	1.50154e-07	0.567468	1	0.995	2.39563e-05
ISG15	0.00221128	0.570856	0.867	0.656	0.0482687
RPL6	8.80721e-14	0.574451	1	1	5.94487e-11
GIPC1	0.000225156	0.580036	0.923	0.738	0.00862769
HSP90AB1	0.000414812	0.603652	0.999	0.995	0.013893
DSP	0.000185901	0.60716	0.675	0.264	0.00755222
WDR83OS	1.17328e-07	0.610231	0.996	0.954	2.0591e-05
GADD45GIP1	0.000273445	0.612112	0.996	0.964	0.0100819
TRIR	0.000127743	0.619094	0.992	0.933	0.00571912
RPL7A	1.43769e-19	0.621471	1	1	1.57697e-16
LSM4	7.06081e-07	0.621738	0.993	0.95	8.60536e-05
APRT	2.28294e-07	0.625329	0.982	0.889	3.33879e-05
MRPL13	9.35185e-07	0.626697	0.945	0.707	0.000106575
RPL18A	8.53105e-15	0.630543	1	1	6.80545e-12
TXN	1.56143e-10	0.64041	1	1	6.228e-08
RPL13	1.29387e-22	0.645739	1	1	2.27075e-19
S100A10	5.39025e-10	0.648791	1	1	1.97081e-07
RPS10	0.000207201	0.65443	0.991	0.923	0.00808084
RPL35	7.35965e-10	0.658418	0.999	0.99	2.48388e-07
MRPL14	1.74393e-06	0.664667	0.986	0.935	0.000171944
ANXA3	7.73064e-06	0.677393	0.969	0.81	0.000619032
CKB	1.10537e-06	0.707985	0.947	0.7	0.000116863
S100A11	2.95843e-13	0.710705	0.999	1	1.73068e-10
RPL12	5.1342e-22	0.727752	1	1	7.50877e-19
DNMT1	1.33904e-06	0.728034	0.926	0.721	0.000134816
OTUD1	9.95444e-05	0.734091	0.691	0.236	0.00479946
JUND	0.00195591	0.740156	0.993	0.935	0.0437835
RPS18	6.67398e-24	0.762137	1	1	1.95214e-20
CDA	2.52285e-08	0.791082	0.754	0.26	5.67641e-06
RPL31	3.00316e-09	0.824878	0.996	0.923	8.78423e-07
RPS6	3.40031e-23	0.878362	1	0.998	7.45944e-20
RPL8	3.29127e-32	0.900878	1	1	2.88809e-28
F3	6.85964e-05	0.906464	0.743	0.394	0.00367032
RPS28	5.79605e-20	0.910565	1	0.981	7.26577e-17
S100A4	2.23222e-06	1.1079	0.993	0.812	0.000208529
AREG	2.68465e-08	1.20055	0.926	0.743	5.88946e-06
