# Supplementary material for: A phenotypically supervised single-cell analysis protocol to study within-cell-type heterogeneity of cultured mammalian cells
Source: STAR Protoc. 2021 May 25;2(2):100561. doi: 10.1016/j.xpro.2021.100561 (PMC8165572; doi:10.1016/j.xpro.2021.100561)
Supplement: Table S3. Differential expression analysis between network (in cluster 0) vs. intermediate cells, related to steps 62–64 — Among 11 DE genes, 9 are upregulated in network cells, while 2 are upregulated in intermediate cells. For each gene, log fold-change (avg_logFC), fraction of network (pct.1) or intermediate (pct.2) cells where gene is detected, raw p-value, and adjusted p-value using Benjamini & Hochberg method (p_value_adj_BH) are provided. A negative log fold-change indicates higher expression in intermediate cells, while a positive log fold-change indicates higher expression in network cells. [file mmc3.xlsx]

## Sheet: Sheet1
gene	p_value	avg_logFC	pct.1	pct.2	p_value_adj_BH
RPL22	3.24702e-05	-0.159779	0.999	0.999	0.0292516
DSTN	2.20924e-06	-0.137318	0.997	1	0.00445654
GSTP1	1.60371e-05	0.143405	0.824	0.794	0.0198065
HSP90AA1	2.13822e-08	0.236781	1	1	7.35539e-05
EXOC5	4.41049e-05	0.326938	0.756	0.554	0.035336
NPM1	3.31914e-05	0.391815	1	1	0.0292516
CLTC	1.79794e-05	0.394962	0.942	0.823	0.0198065
PRKDC	1.41791e-05	0.402071	0.97	0.896	0.0198065
HNRNPU	2.50382e-08	0.518307	0.999	0.976	7.35539e-05
LBR	2.52839e-06	0.522358	0.833	0.584	0.00445654
HIST1H1E	4.22125e-10	1.19613	0.895	0.59	3.72019e-06
