# Supplementary material for: A phenotypically supervised single-cell analysis protocol to study within-cell-type heterogeneity of cultured mammalian cells
Source: STAR Protoc. 2021 May 25;2(2):100561. doi: 10.1016/j.xpro.2021.100561 (PMC8165572; doi:10.1016/j.xpro.2021.100561)
Supplement: Table S4. GO term enrichment analysis on DE genes between network (in cluster 0) vs. spheroid cells, related to steps 65–67 — GO term enrichment analysis of the 268 genes that are upregulated in network cells compared to spheroid cells. For each term, total gene set size, the number of DE genes that map to the set (overlap), fold enrichment, raw p-value, and false discovery rate (fdr) as calculated by the Benjamini & Hochberg method are provided. [file mmc4.xlsx]

## Sheet: Sheet1
GO biological process	set size	overlap	fold enrichment	raw p-value	fdr
telomerase holoenzyme complex assembly (GO:1905323)	4	3	57.28	7.19e-05	0.00515
CRD-mediated mRNA stabilization (GO:0070934)	5	3	45.83	0.000114	0.00791
protein localization to cytoplasmic stress granule (GO:1903608)	7	3	32.73	0.00024	0.0148
stress granule assembly (GO:0034063)	20	6	22.91	8.17e-07	9.34e-05
positive regulation of establishment of protein localization to telomere (GO:1904851)	10	3	22.91	0.000555	0.0298
purine nucleobase biosynthetic process (GO:0009113)	10	3	22.91	0.000555	0.0297
SRP-dependent cotranslational protein targeting to membrane (GO:0006614)	96	27	21.48	1.04e-25	1.5e-22
regulation of establishment of protein localization to telomere (GO:0070203)	11	3	20.83	0.000699	0.0364
positive regulation of protein localization to Cajal body (GO:1904871)	11	3	20.83	0.000699	0.0363
regulation of protein localization to Cajal body (GO:1904869)	11	3	20.83	0.000699	0.0362
cotranslational protein targeting to membrane (GO:0006613)	101	27	20.42	3.28e-25	4.01e-22
protein targeting to ER (GO:0045047)	111	28	19.27	1.63e-25	2.16e-22
viral transcription (GO:0019083)	115	29	19.26	2.18e-26	4.33e-23
positive regulation of cytoplasmic translation (GO:2000767)	12	3	19.09	0.000866	0.0438
regulation of establishment of protein localization to chromosome (GO:0070202)	12	3	19.09	0.000866	0.0437
methionine biosynthetic process (GO:0009086)	12	3	19.09	0.000866	0.0435
establishment of protein localization to endoplasmic reticulum (GO:0072599)	115	28	18.6	3.76e-25	4.27e-22
chaperone-mediated protein complex assembly (GO:0051131)	21	5	18.19	1.83e-05	0.00155
translational initiation (GO:0006413)	144	34	18.03	5.67e-30	3e-26
nuclear-transcribed mRNA catabolic process, nonsense-mediated decay (GO:0000184)	120	27	17.18	1.67e-23	1.32e-20
cytoplasmic translation (GO:0002181)	75	16	16.29	4.27e-14	9.83e-12
viral gene expression (GO:0019080)	154	32	15.87	9.56e-27	2.53e-23
protein localization to endoplasmic reticulum (GO:0070972)	142	29	15.6	3.9e-24	3.26e-21
purine nucleobase metabolic process (GO:0006144)	20	4	15.28	0.000237	0.0147
regulation of spindle assembly (GO:0090169)	25	5	15.28	3.8e-05	0.00293
ribosomal large subunit assembly (GO:0000027)	30	6	15.28	6.2e-06	0.000594
ribosome assembly (GO:0042255)	68	12	13.48	4.71e-10	7.34e-08
nuclear-transcribed mRNA catabolic process (GO:0000956)	200	34	12.98	7.77e-26	1.24e-22
cellular response to interleukin-7 (GO:0098761)	31	5	12.32	9.44e-05	0.00667
response to interleukin-7 (GO:0098760)	31	5	12.32	9.44e-05	0.00664
centromere complex assembly (GO:0034508)	38	6	12.06	2.06e-05	0.00171
mRNA catabolic process (GO:0006402)	220	34	11.8	1.24e-24	1.32e-21
exonucleolytic catabolism of deadenylated mRNA (GO:0043928)	33	5	11.57	0.000123	0.00843
chromatin remodeling at centromere (GO:0031055)	33	5	11.57	0.000123	0.00839
protein targeting to membrane (GO:0006612)	183	27	11.27	2.76e-19	1.33e-16
RNA catabolic process (GO:0006401)	252	37	11.21	4.88e-26	8.62e-23
ribosomal large subunit biogenesis (GO:0042273)	75	11	11.2	1.43e-08	2.06e-06
histone exchange (GO:0043486)	48	7	11.14	6.66e-06	0.000634
nuclear-transcribed mRNA catabolic process, exonucleolytic (GO:0000291)	35	5	10.91	0.000158	0.0103
mRNA stabilization (GO:0048255)	49	7	10.91	7.53e-06	0.000712
positive regulation of telomerase activity (GO:0051973)	36	5	10.61	0.000178	0.0115
nucleobase metabolic process (GO:0009112)	36	5	10.61	0.000178	0.0115
maturation of LSU-rRNA (GO:0000470)	29	4	10.53	0.000831	0.0423
CENP-A containing nucleosome assembly (GO:0034080)	30	4	10.18	0.000933	0.0463
regulation of necrotic cell death (GO:0010939)	30	4	10.18	0.000933	0.0462
CENP-A containing chromatin organization (GO:0061641)	30	4	10.18	0.000933	0.046
substantia nigra development (GO:0021762)	46	6	9.96	5.45e-05	0.00407
DNA replication-independent nucleosome assembly (GO:0006336)	39	5	9.79	0.00025	0.0153
regulation of spindle organization (GO:0090224)	39	5	9.79	0.00025	0.0152
ATP-dependent chromatin remodeling (GO:0043044)	79	10	9.67	2.28e-07	2.84e-05
RNA stabilization (GO:0043489)	56	7	9.55	1.66e-05	0.00142
DNA replication-independent nucleosome organization (GO:0034724)	40	5	9.55	0.000278	0.0165
translation (GO:0006412)	393	48	9.33	2.18e-30	3.46e-26
negative regulation of mRNA catabolic process (GO:1902373)	58	7	9.22	2.05e-05	0.00171
cellular response to heat (GO:0034605)	58	7	9.22	2.05e-05	0.0017
regulation of protein export from nucleus (GO:0046825)	42	5	9.09	0.000342	0.0194
peptide biosynthetic process (GO:0043043)	418	49	8.95	2.82e-30	2.24e-26
ribosomal small subunit biogenesis (GO:0042274)	75	8	8.15	1.2e-05	0.00108
rRNA processing (GO:0006364)	260	27	7.93	8.57e-16	2.48e-13
rRNA metabolic process (GO:0016072)	271	28	7.89	2.75e-16	8.24e-14
negative regulation of RNA catabolic process (GO:1902369)	68	7	7.86	5.23e-05	0.00394
chaperone-mediated protein folding (GO:0061077)	59	6	7.77	0.000192	0.0121
positive regulation of nucleocytoplasmic transport (GO:0046824)	69	7	7.75	5.7e-05	0.00421
negative regulation of mRNA metabolic process (GO:1903312)	89	9	7.72	5.09e-06	0.000499
positive regulation of translation (GO:0045727)	139	14	7.69	1.25e-08	1.85e-06
positive regulation of DNA biosynthetic process (GO:2000573)	70	7	7.64	6.2e-05	0.00454
regulation of telomerase activity (GO:0051972)	50	5	7.64	0.000713	0.0368
regulation of mRNA stability (GO:0043488)	190	19	7.64	3.33e-11	5.76e-09
nucleobase-containing compound catabolic process (GO:0034655)	384	38	7.56	3.44e-21	2.03e-18
establishment of protein localization to membrane (GO:0090150)	294	29	7.53	2.42e-16	7.55e-14
ribosome biogenesis (GO:0042254)	336	33	7.5	2.06e-18	8.18e-16
ribonucleoprotein complex assembly (GO:0022618)	195	19	7.44	5.03e-11	8.51e-09
regulation of telomere maintenance via telomere lengthening (GO:1904356)	62	6	7.39	0.000247	0.0151
regulation of RNA stability (GO:0043487)	199	19	7.29	6.94e-11	1.14e-08
amide biosynthetic process (GO:0043604)	545	52	7.29	3.44e-28	1.37e-24
positive regulation of protein localization to nucleus (GO:1900182)	84	8	7.27	2.56e-05	0.00209
peptide metabolic process (GO:0006518)	538	51	7.24	1.59e-27	5.07e-24
ribonucleoprotein complex subunit organization (GO:0071826)	202	19	7.18	8.79e-11	1.42e-08
translational termination (GO:0006415)	97	9	7.09	9.7e-06	0.000896
regulation of telomere maintenance via telomerase (GO:0032210)	54	5	7.07	0.000984	0.048
ribonucleoprotein complex biogenesis (GO:0022613)	470	43	6.99	1.12e-22	7.41e-20
protein targeting (GO:0006605)	372	34	6.98	4.67e-18	1.77e-15
neural nucleus development (GO:0048857)	66	6	6.94	0.000337	0.0192
mitochondrial translational elongation (GO:0070125)	88	8	6.94	3.49e-05	0.00274
mitochondrial translational termination (GO:0070126)	89	8	6.87	3.76e-05	0.00291
nucleosome organization (GO:0034728)	156	14	6.85	4.8e-08	6.64e-06
regulation of mRNA catabolic process (GO:0061013)	212	19	6.85	1.88e-10	2.99e-08
regulation of cellular response to heat (GO:1900034)	79	7	6.77	0.000125	0.00849
translational elongation (GO:0006414)	125	11	6.72	1.61e-06	0.000179
regulation of cyclin-dependent protein kinase activity (GO:1904029)	104	9	6.61	1.63e-05	0.0014
regulation of translational initiation (GO:0006446)	81	7	6.6	0.000145	0.00957
regulation of telomere maintenance (GO:0032204)	81	7	6.6	0.000145	0.00953
heterocycle catabolic process (GO:0046700)	440	38	6.6	2.59e-19	1.29e-16
cellular protein complex disassembly (GO:0043624)	139	12	6.59	6.5e-07	7.65e-05
nucleosome assembly (GO:0006334)	116	10	6.58	5.69e-06	0.000555
cellular nitrogen compound catabolic process (GO:0044270)	441	38	6.58	2.78e-19	1.3e-16
regulation of nucleocytoplasmic transport (GO:0046822)	117	10	6.53	6.11e-06	0.000589
aromatic compound catabolic process (GO:0019439)	458	38	6.34	9.14e-19	3.93e-16
positive regulation of cellular amide metabolic process (GO:0034250)	170	14	6.29	1.29e-07	1.77e-05
regulation of DNA biosynthetic process (GO:2000278)	112	9	6.14	2.82e-05	0.00225
response to heat (GO:0009408)	100	8	6.11	8.1e-05	0.00578
regulation of cyclin-dependent protein serine/threonine kinase activity (GO:0000079)	100	8	6.11	8.1e-05	0.00575
negative regulation of chromosome organization (GO:2001251)	138	11	6.09	3.92e-06	0.000405
midbrain development (GO:0030901)	90	7	5.94	0.000266	0.0159
establishment of protein localization to organelle (GO:0072594)	451	35	5.93	1.64e-16	5.23e-14
organic cyclic compound catabolic process (GO:1901361)	491	38	5.91	8.03e-18	2.9e-15
mitotic prometaphase (GO:0000236)	170	13	5.84	8.02e-07	9.23e-05
mRNA metabolic process (GO:0016071)	698	53	5.8	2.38e-24	2.22e-21
regulation of mRNA metabolic process (GO:1903311)	350	26	5.67	4e-12	7.48e-10
protein folding (GO:0006457)	229	17	5.67	2.39e-08	3.39e-06
protein-DNA complex assembly (GO:0065004)	204	15	5.62	1.82e-07	2.39e-05
protein-DNA complex subunit organization (GO:0071824)	245	18	5.61	1.07e-08	1.58e-06
mitochondrial translation (GO:0032543)	113	8	5.41	0.000179	0.0115
regulation of mRNA splicing, via spliceosome (GO:0048024)	115	8	5.31	0.000201	0.0126
chromatin assembly (GO:0031497)	146	10	5.23	3.69e-05	0.00288
DNA packaging (GO:0006323)	190	13	5.23	2.57e-06	0.000274
cellular amide metabolic process (GO:0043603)	813	55	5.17	5.06e-23	3.66e-20
viral process (GO:0016032)	816	55	5.15	5.96e-23	4.12e-20
telomere organization (GO:0032200)	104	7	5.14	0.000604	0.0318
protein-containing complex disassembly (GO:0032984)	226	15	5.07	6.21e-07	7.37e-05
chromatin remodeling (GO:0006338)	181	12	5.06	8.45e-06	0.00079
chromatin assembly or disassembly (GO:0006333)	166	11	5.06	2.02e-05	0.0017
negative regulation of translation (GO:0017148)	138	9	4.98	0.000128	0.00865
RNA transport (GO:0050658)	201	13	4.94	4.59e-06	0.000464
nucleic acid transport (GO:0050657)	201	13	4.94	4.59e-06	0.000461
M phase (GO:0000279)	171	11	4.91	2.61e-05	0.00212
mitotic M phase (GO:0000087)	171	11	4.91	2.61e-05	0.00211
establishment of RNA localization (GO:0051236)	203	13	4.89	5.08e-06	0.000501
symbiotic process (GO:0044403)	908	58	4.88	3.98e-23	3.01e-20
biological phase (GO:0044848)	270	17	4.81	2.22e-07	2.83e-05
mitotic cell cycle phase (GO:0098763)	270	17	4.81	2.22e-07	2.8e-05
cell cycle phase (GO:0022403)	270	17	4.81	2.22e-07	2.78e-05
posttranscriptional regulation of gene expression (GO:0010608)	557	35	4.8	6.27e-14	1.38e-11
ncRNA processing (GO:0034470)	433	27	4.76	6.56e-11	1.09e-08
RNA localization (GO:0006403)	225	14	4.75	3.01e-06	0.000315
mitotic spindle organization (GO:0007052)	165	10	4.63	9.71e-05	0.0068
regulation of protein localization to nucleus (GO:1900180)	133	8	4.59	0.000506	0.0274
mRNA splicing, via spliceosome (GO:0000398)	303	18	4.54	2.2e-07	2.84e-05
RNA splicing, via transesterification reactions with bulged adenosine as nucleophile (GO:0000377)	303	18	4.54	2.2e-07	2.82e-05
protein export from nucleus (GO:0006611)	152	9	4.52	0.000255	0.0154
response to calcium ion (GO:0051592)	152	9	4.52	0.000255	0.0153
DNA conformation change (GO:0071103)	304	18	4.52	2.3e-07	2.84e-05
positive regulation of DNA metabolic process (GO:0051054)	203	12	4.51	2.49e-05	0.00204
RNA splicing, via transesterification reactions (GO:0000375)	306	18	4.49	2.52e-07	3.09e-05
regulation of mRNA processing (GO:0050684)	154	9	4.46	0.000279	0.0165
protein localization to membrane (GO:0072657)	531	31	4.46	1.13e-11	2.07e-09
regulation of gene expression, epigenetic (GO:0040029)	172	10	4.44	0.000134	0.009
regulation of translation (GO:0006417)	380	22	4.42	1.48e-08	2.12e-06
negative regulation of cellular amide metabolic process (GO:0034249)	156	9	4.41	0.000305	0.0178
protein stabilization (GO:0050821)	191	11	4.4	6.77e-05	0.00489
anaphase (GO:0051322)	157	9	4.38	0.000319	0.0185
mitotic anaphase (GO:0000090)	157	9	4.38	0.000319	0.0185
positive regulation of chromosome organization (GO:2001252)	192	11	4.38	7.07e-05	0.00509
nucleobase-containing compound transport (GO:0015931)	262	15	4.37	3.51e-06	0.000365
ncRNA metabolic process (GO:0034660)	526	30	4.36	4.28e-11	7.32e-09
regulation of RNA splicing (GO:0043484)	158	9	4.35	0.000334	0.0192
mRNA transport (GO:0051028)	158	9	4.35	0.000334	0.0191
mitochondrial gene expression (GO:0140053)	141	8	4.33	0.000728	0.0373
protein localization to organelle (GO:0033365)	776	44	4.33	8.81e-16	2.5e-13
nuclear export (GO:0051168)	166	9	4.14	0.00047	0.0257
RNA processing (GO:0006396)	924	50	4.13	4.34e-17	1.5e-14
negative regulation of cellular catabolic process (GO:0031330)	261	14	4.1	1.5e-05	0.00131
response to temperature stimulus (GO:0009266)	168	9	4.09	0.00051	0.0276
microtubule cytoskeleton organization involved in mitosis (GO:1902850)	187	10	4.08	0.000255	0.0153
intracellular protein transport (GO:0006886)	992	53	4.08	7.07e-18	2.61e-15
cellular protein-containing complex assembly (GO:0034622)	827	44	4.06	7.66e-15	1.93e-12
RNA splicing (GO:0008380)	407	21	3.94	2.01e-07	2.61e-05
cellular macromolecule catabolic process (GO:0044265)	922	47	3.89	3.75e-15	9.78e-13
regulation of cellular amide metabolic process (GO:0034248)	438	22	3.84	1.58e-07	2.13e-05
cellular nitrogen compound biosynthetic process (GO:0044271)	1577	78	3.78	1.33e-24	1.32e-21
regulation of chromosome organization (GO:0033044)	367	18	3.75	3.01e-06	0.000317
spindle organization (GO:0007051)	227	11	3.7	0.000285	0.0168
ATP metabolic process (GO:0046034)	208	10	3.67	0.000568	0.0302
regulation of DNA metabolic process (GO:0051052)	380	18	3.62	4.78e-06	0.000474
organonitrogen compound biosynthetic process (GO:1901566)	1405	66	3.59	1.68e-19	8.62e-17
regulation of cell cycle G2/M phase transition (GO:1902749)	215	10	3.55	0.000725	0.0373
macromolecule catabolic process (GO:0009057)	1057	49	3.54	2.92e-14	6.93e-12
protein-containing complex localization (GO:0031503)	261	12	3.51	0.000242	0.0149
mRNA processing (GO:0006397)	486	22	3.46	8.49e-07	9.64e-05
protein-containing complex subunit organization (GO:0043933)	1551	68	3.35	1.38e-18	5.63e-16
negative regulation of catabolic process (GO:0009895)	320	14	3.34	0.000123	0.00846
RNA metabolic process (GO:0016070)	1628	70	3.28	1.02e-18	4.28e-16
gene expression (GO:0010467)	2112	90	3.25	2.76e-24	2.43e-21
negative regulation of organelle organization (GO:0010639)	402	17	3.23	3.52e-05	0.00276
cell division (GO:0051301)	498	21	3.22	4.4e-06	0.000451
cellular response to chemical stress (GO:0062197)	289	12	3.17	0.000582	0.0308
neutrophil degranulation (GO:0043312)	482	20	3.17	9.37e-06	0.000871
cellular macromolecule biosynthetic process (GO:0034645)	1647	68	3.15	2.78e-17	9.83e-15
neutrophil activation involved in immune response (GO:0002283)	486	20	3.14	1.05e-05	0.000966
neutrophil mediated immunity (GO:0002446)	493	20	3.1	1.28e-05	0.00114
intracellular transport (GO:0046907)	1529	62	3.1	2.26e-15	6.09e-13
neutrophil activation (GO:0042119)	495	20	3.09	1.36e-05	0.0012
macromolecule biosynthetic process (GO:0009059)	1699	68	3.06	1.29e-16	4.17e-14
granulocyte activation (GO:0036230)	500	20	3.06	1.56e-05	0.00135
regulation of protein stability (GO:0031647)	302	12	3.03	0.000842	0.0427
leukocyte degranulation (GO:0043299)	504	20	3.03	1.74e-05	0.00148
chromatin organization (GO:0006325)	706	28	3.03	3.46e-07	4.2e-05
protein transport (GO:0015031)	1510	59	2.98	5.99e-14	1.34e-11
protein-containing complex assembly (GO:0065003)	1306	51	2.98	4.37e-12	8.08e-10
myeloid leukocyte mediated immunity (GO:0002444)	514	20	2.97	2.28e-05	0.00188
chromosome organization (GO:0051276)	1065	41	2.94	1.13e-09	1.71e-07
myeloid cell activation involved in immune response (GO:0002275)	520	20	2.94	2.67e-05	0.00215
nucleic acid metabolic process (GO:0090304)	2240	86	2.93	3.25e-20	1.72e-17
peptide transport (GO:0015833)	1542	59	2.92	1.43e-13	2.99e-11
response to oxidative stress (GO:0006979)	395	15	2.9	0.000311	0.0181
organelle assembly (GO:0070925)	765	29	2.9	5.16e-07	6.17e-05
positive regulation of cellular protein localization (GO:1903829)	344	13	2.89	0.000809	0.0413
mitotic cell cycle process (GO:1903047)	689	26	2.88	2.25e-06	0.000245
establishment of protein localization (GO:0045184)	1595	60	2.87	1.72e-13	3.55e-11
amide transport (GO:0042886)	1577	59	2.86	3.6e-13	7.06e-11
negative regulation of gene expression (GO:0010629)	2043	76	2.84	6.08e-17	2.05e-14
cellular component disassembly (GO:0022411)	404	15	2.84	0.000391	0.0218
cellular protein localization (GO:0034613)	1647	61	2.83	1.98e-13	4.04e-11
cellular macromolecule localization (GO:0070727)	1656	61	2.81	2.49e-13	5.02e-11
regulation of mitotic cell cycle phase transition (GO:1901990)	419	15	2.73	0.000563	0.03
nucleobase-containing compound metabolic process (GO:0006139)	2740	98	2.73	3.21e-21	1.96e-18
cellular nitrogen compound metabolic process (GO:0034641)	3400	120	2.7	1.62e-26	3.68e-23
regulation of cellular catabolic process (GO:0031329)	879	31	2.69	9.05e-07	0.000102
regulation of cell cycle phase transition (GO:1901987)	456	16	2.68	0.000458	0.0251
nitrogen compound transport (GO:0071705)	1858	65	2.67	3.28e-13	6.52e-11
establishment of localization in cell (GO:0051649)	2386	83	2.66	6.35e-17	2.1e-14
interspecies interaction between organisms (GO:0044419)	2100	73	2.66	9.57e-15	2.34e-12
heterocycle metabolic process (GO:0046483)	2936	102	2.65	2.66e-21	1.69e-18
cellular component biogenesis (GO:0044085)	2654	92	2.65	7.26e-19	3.3e-16
myeloid leukocyte activation (GO:0002274)	584	20	2.62	0.000125	0.00847
cellular aromatic compound metabolic process (GO:0006725)	2984	102	2.61	8.63e-21	4.9e-18
regulation of cell cycle process (GO:0010564)	762	26	2.61	1.27e-05	0.00113
mitotic cell cycle (GO:0000278)	766	26	2.59	1.38e-05	0.00121
leukocyte activation involved in immune response (GO:0002366)	624	21	2.57	0.000107	0.00745
cell activation involved in immune response (GO:0002263)	628	21	2.55	0.000116	0.00805
regulated exocytosis (GO:0045055)	696	23	2.52	6.54e-05	0.00474
response to inorganic substance (GO:0010035)	546	18	2.52	0.000421	0.0233
regulation of mitotic cell cycle (GO:0007346)	638	21	2.51	0.000144	0.00952
positive regulation of organelle organization (GO:0010638)	642	21	2.5	0.000156	0.0102
regulation of catabolic process (GO:0009894)	1043	34	2.49	2.01e-06	0.000221
cellular biosynthetic process (GO:0044249)	2701	88	2.49	2.67e-16	8.15e-14
protein localization (GO:0008104)	2199	71	2.47	8.72e-13	1.69e-10
organic substance biosynthetic process (GO:1901576)	2807	90	2.45	3.72e-16	1.1e-13
organic cyclic compound metabolic process (GO:1901360)	3216	103	2.45	7.49e-19	3.31e-16
regulation of cell cycle (GO:0051726)	1201	38	2.42	7.2e-07	8.41e-05
biosynthetic process (GO:0009058)	2863	90	2.4	9.12e-16	2.54e-13
cell cycle process (GO:0022402)	1062	33	2.37	6.03e-06	0.000584
response to abiotic stimulus (GO:0009628)	1167	36	2.36	2.46e-06	0.000264
negative regulation of macromolecule metabolic process (GO:0010605)	2928	89	2.32	1.67e-14	4.02e-12
negative regulation of cellular component organization (GO:0051129)	724	22	2.32	0.000347	0.0197
organic substance catabolic process (GO:1901575)	1782	54	2.31	1.31e-08	1.91e-06
negative regulation of programmed cell death (GO:0043069)	924	28	2.31	4.92e-05	0.00372
exocytosis (GO:0006887)	793	24	2.31	0.000186	0.0118
organic substance transport (GO:0071702)	2219	67	2.31	9.48e-11	1.52e-08
cellular catabolic process (GO:0044248)	1823	55	2.3	9.42e-09	1.41e-06
cellular component assembly (GO:0022607)	2393	72	2.3	1.58e-11	2.82e-09
regulation of organelle organization (GO:0033043)	1335	40	2.29	1.42e-06	0.000159
negative regulation of apoptotic process (GO:0043066)	907	27	2.27	0.00014	0.0093
negative regulation of metabolic process (GO:0009892)	3178	94	2.26	8.58e-15	2.13e-12
cellular localization (GO:0051641)	3014	89	2.26	7.69e-14	1.65e-11
negative regulation of cell death (GO:0060548)	1017	30	2.25	5.27e-05	0.00395
macromolecule localization (GO:0033036)	2550	74	2.22	5.27e-11	8.82e-09
leukocyte mediated immunity (GO:0002443)	762	22	2.21	0.000936	0.0461
organelle organization (GO:0006996)	3568	101	2.16	6.83e-15	1.75e-12
regulation of transferase activity (GO:0051338)	1033	29	2.14	0.000135	0.00899
regulation of cell death (GO:0010941)	1714	48	2.14	7.29e-07	8.46e-05
cellular response to cytokine stimulus (GO:0071345)	1038	29	2.13	0.000214	0.0134
regulation of programmed cell death (GO:0043067)	1583	44	2.12	2.98e-06	0.000316
nucleobase-containing compound biosynthetic process (GO:0034654)	1015	28	2.11	0.000322	0.0185
heterocycle biosynthetic process (GO:0018130)	1089	30	2.1	0.000173	0.0112
regulation of apoptotic process (GO:0042981)	1561	43	2.1	4.73e-06	0.000473
negative regulation of cellular protein metabolic process (GO:0032269)	1060	29	2.09	0.000251	0.0152
aromatic compound biosynthetic process (GO:0019438)	1098	30	2.09	0.000188	0.0119
catabolic process (GO:0009056)	2099	57	2.07	1.57e-07	2.13e-05
cell cycle (GO:0007049)	1380	37	2.05	4.31e-05	0.00328
negative regulation of protein metabolic process (GO:0051248)	1129	30	2.03	0.00039	0.0218
response to nitrogen compound (GO:1901698)	1093	29	2.03	0.000353	0.0199
response to cytokine (GO:0034097)	1126	29	1.97	0.000656	0.0344
cellular component organization or biogenesis (GO:0071840)	5915	152	1.96	1.18e-20	6.45e-18
cellular response to stress (GO:0033554)	1749	44	1.92	3.95e-05	0.00302
cytoskeleton organization (GO:0007010)	1213	30	1.89	0.00102	0.0496
response to endogenous stimulus (GO:0009719)	1431	35	1.87	0.000431	0.0238
regulation of gene expression (GO:0010468)	4907	117	1.82	2.77e-12	5.24e-10
negative regulation of macromolecule biosynthetic process (GO:0010558)	1558	37	1.81	0.000483	0.0263
cellular component organization (GO:0016043)	5695	134	1.8	3.61e-14	8.44e-12
regulation of cellular protein metabolic process (GO:0032268)	2685	63	1.79	4.55e-06	0.000463
negative regulation of cellular macromolecule biosynthetic process (GO:2000113)	1495	35	1.79	0.000907	0.0453
positive regulation of macromolecule biosynthetic process (GO:0010557)	1882	44	1.79	0.000185	0.0118
cellular protein metabolic process (GO:0044267)	3829	89	1.78	2.6e-08	3.65e-06
cellular macromolecule metabolic process (GO:0044260)	5152	119	1.76	1.67e-11	2.94e-09
negative regulation of biosynthetic process (GO:0009890)	1646	38	1.76	0.000681	0.0356
response to oxygen-containing compound (GO:1901700)	1605	37	1.76	0.000872	0.0437
transport (GO:0006810)	4562	105	1.76	9.63e-10	1.47e-07
negative regulation of nitrogen compound metabolic process (GO:0051172)	2486	57	1.75	3.1e-05	0.00246
negative regulation of cellular biosynthetic process (GO:0031327)	1617	37	1.75	0.000943	0.0461
establishment of localization (GO:0051234)	4694	107	1.74	9.11e-10	1.41e-07
positive regulation of cellular biosynthetic process (GO:0031328)	1981	45	1.73	0.000376	0.0211
regulation of protein metabolic process (GO:0051246)	2842	64	1.72	1.26e-05	0.00113
negative regulation of cellular metabolic process (GO:0031324)	2685	60	1.71	3.8e-05	0.00292
positive regulation of biosynthetic process (GO:0009891)	2014	45	1.71	0.000432	0.0238
cellular metabolic process (GO:0044237)	7790	174	1.71	2.2e-18	8.54e-16
nitrogen compound metabolic process (GO:0006807)	7092	158	1.7	1.41e-15	3.87e-13
negative regulation of biological process (GO:0048519)	5618	123	1.67	2.57e-10	4.04e-08
regulation of macromolecule metabolic process (GO:0060255)	6508	142	1.67	1.61e-12	3.09e-10
regulation of cellular component organization (GO:0051128)	2439	53	1.66	0.000292	0.0171
regulation of catalytic activity (GO:0050790)	2395	52	1.66	0.000273	0.0163
macromolecule metabolic process (GO:0043170)	6340	137	1.65	1.33e-11	2.4e-09
response to organic substance (GO:0010033)	3025	65	1.64	6.28e-05	0.00458
primary metabolic process (GO:0044238)	7575	160	1.61	1.41e-13	2.99e-11
organonitrogen compound metabolic process (GO:1901564)	5446	114	1.6	3.27e-08	4.56e-06
organic substance metabolic process (GO:0071704)	8009	167	1.59	5.91e-14	1.34e-11
protein metabolic process (GO:0019538)	4416	92	1.59	2.27e-06	0.000245
regulation of metabolic process (GO:0019222)	7059	147	1.59	1.96e-11	3.42e-09
metabolic process (GO:0008152)	8590	178	1.58	3.33e-15	8.83e-13
response to stress (GO:0006950)	3644	75	1.57	5.55e-05	0.00412
localization (GO:0051179)	5850	116	1.51	4.42e-07	5.32e-05
positive regulation of cellular metabolic process (GO:0031325)	3392	66	1.49	0.000925	0.0461
regulation of cellular macromolecule biosynthetic process (GO:2000112)	3939	75	1.45	0.000599	0.0316
regulation of biological quality (GO:0065008)	4103	78	1.45	0.00042	0.0233
regulation of macromolecule biosynthetic process (GO:0010556)	4064	77	1.45	0.000531	0.0286
regulation of nitrogen compound metabolic process (GO:0051171)	5937	112	1.44	1.06e-05	0.000966
regulation of cellular metabolic process (GO:0031323)	6347	118	1.42	1.13e-05	0.00103
regulation of primary metabolic process (GO:0080090)	6135	113	1.41	3.17e-05	0.00251
positive regulation of cellular process (GO:0048522)	5680	103	1.39	0.00021	0.0131
cellular process (GO:0009987)	15625	253	1.24	6.75e-14	1.47e-11
regulation of biological process (GO:0050789)	11953	193	1.23	8.12e-06	0.000764
biological regulation (GO:0065007)	12625	200	1.21	1.52e-05	0.00132
biological_process (GO:0008150)	17984	262	1.11	1.74e-07	2.33e-05
Unclassified (UNCLASSIFIED)	2867	11	0.29	1.74e-07	2.31e-05
G protein-coupled receptor signaling pathway (GO:0007186)	1324	5	0.29	0.000938	0.046
nervous system process (GO:0050877)	1411	2	0.11	2.13e-06	0.000234
sensory perception (GO:0007600)	984	1	0.08	6.19e-05	0.00456
regulation of vesicle-mediated transport (GO:0060627)	560	0	< 0.01	0.00101	0.049
