# Supplementary material for: A phenotypically supervised single-cell analysis protocol to study within-cell-type heterogeneity of cultured mammalian cells
Source: STAR Protoc. 2021 May 25;2(2):100561. doi: 10.1016/j.xpro.2021.100561 (PMC8165572; doi:10.1016/j.xpro.2021.100561)
Supplement: Table S5. GO term enrichment analysis on DE genes between spheroid vs. intermediate cells, related to steps 65–67 — GO term enrichment analysis of the 410 genes that are differentially expressed between spheroid and intermediate cells. For each term, total gene set size, the number of DE genes that map to the set (overlap), fold enrichment, raw p-value, and false discovery rate (fdr) as calculated by the Benjamini & Hochberg method are provided. [file mmc5.xlsx]

## Sheet: Sheet1
GO biological process	set size	overlap	fold enrichment	raw p-value	fdr
electron transport coupled proton transport (GO:0015990)	5	3	29.65	0.000403	0.0196
energy coupled proton transmembrane transport, against electrochemical gradient (GO:0015988)	5	3	29.65	0.000403	0.0195
modulation by symbiont of host defense response (GO:0052031)	8	4	24.7	6.66e-05	0.00404
protein folding in endoplasmic reticulum (GO:0034975)	10	5	24.7	7.65e-06	0.000605
cellular response to erythropoietin (GO:0036018)	7	3	21.18	0.000838	0.0358
mammalian oogenesis stage (GO:0022605)	7	3	21.18	0.000838	0.0357
response to erythropoietin (GO:0036017)	8	3	18.53	0.00114	0.0453
response to host defenses (GO:0052200)	11	4	17.97	0.000175	0.00951
response to defenses of other organism (GO:0052173)	11	4	17.97	0.000175	0.00948
response to host (GO:0075136)	11	4	17.97	0.000175	0.00945
SRP-dependent cotranslational protein targeting to membrane (GO:0006614)	96	32	16.47	2.66e-26	1.41e-22
cotranslational protein targeting to membrane (GO:0006613)	101	32	15.65	9.88e-26	3.93e-22
protein targeting to ER (GO:0045047)	111	34	15.13	7.2e-27	1.15e-22
establishment of protein localization to endoplasmic reticulum (GO:0072599)	115	34	14.61	1.91e-26	1.52e-22
viral transcription (GO:0019083)	115	30	12.89	3.89e-22	6.87e-19
growth plate cartilage development (GO:0003417)	16	4	12.35	0.000575	0.0264
nuclear-transcribed mRNA catabolic process, nonsense-mediated decay (GO:0000184)	121	30	12.25	1.35e-21	1.79e-18
protein localization to endoplasmic reticulum (GO:0070972)	142	35	12.18	6.15e-25	1.96e-21
cellular response to thyroid hormone stimulus (GO:0097067)	17	4	11.63	0.000699	0.0305
viral translation (GO:0019081)	18	4	10.98	0.000841	0.0356
viral gene expression (GO:0019080)	154	34	10.91	6.35e-23	1.26e-19
translational initiation (GO:0006413)	145	32	10.9	1.23e-21	1.78e-18
cytoplasmic translation (GO:0002181)	75	15	9.88	2.67e-10	5.18e-08
protein N-linked glycosylation via asparagine (GO:0018279)	30	6	9.88	6.92e-05	0.00415
endoplasmic reticulum mannose trimming (GO:1904380)	20	4	9.88	0.00118	0.0469
peptidyl-asparagine modification (GO:0018196)	31	6	9.56	8.12e-05	0.00473
protein targeting to membrane (GO:0006612)	184	35	9.4	1.04e-21	1.65e-18
regulation of keratinocyte proliferation (GO:0010837)	35	6	8.47	0.000147	0.00806
negative regulation of proteasomal ubiquitin-dependent protein catabolic process (GO:0032435)	36	6	8.23	0.000169	0.00921
TRIF-dependent toll-like receptor signaling pathway (GO:0035666)	30	5	8.23	0.000596	0.0269
cell redox homeostasis (GO:0045454)	61	10	8.1	1.33e-06	0.000128
regulation of intrinsic apoptotic signaling pathway by p53 class mediator (GO:1902253)	31	5	7.97	0.000681	0.03
nuclear-transcribed mRNA catabolic process (GO:0000956)	200	32	7.91	5.53e-18	4.89e-15
MyD88-independent toll-like receptor signaling pathway (GO:0002756)	33	5	7.49	0.000878	0.0366
mRNA catabolic process (GO:0006402)	220	32	7.19	6.55e-17	4.34e-14
negative regulation of ubiquitin-dependent protein catabolic process (GO:2000059)	50	7	6.92	0.000129	0.00714
RNA catabolic process (GO:0006401)	251	35	6.89	7.16e-18	5.99e-15
positive regulation of signaling receptor activity (GO:2000273)	36	5	6.86	0.00125	0.0484
antigen processing and presentation of exogenous peptide antigen via MHC class I, TAP-dependent (GO:0002479)	76	10	6.5	7.84e-06	0.000614
positive regulation of epithelial to mesenchymal transition (GO:0010718)	47	6	6.31	0.000614	0.0273
establishment of protein localization to membrane (GO:0090150)	294	37	6.22	1.65e-17	1.25e-14
antigen processing and presentation of exogenous peptide antigen via MHC class I (GO:0042590)	81	10	6.1	1.3e-05	0.000977
negative regulation of proteasomal protein catabolic process (GO:1901799)	57	7	6.07	0.00027	0.0138
chaperone-mediated protein folding (GO:0061077)	59	7	5.86	0.000327	0.0163
negative regulation of cellular protein catabolic process (GO:1903363)	85	10	5.81	1.91e-05	0.00136
regulation of transcription from RNA polymerase II promoter in response to hypoxia (GO:0061418)	78	9	5.7	5.71e-05	0.00358
mitochondrial ATP synthesis coupled electron transport (GO:0042775)	89	10	5.55	2.74e-05	0.00188
positive regulation of viral life cycle (GO:1903902)	63	7	5.49	0.00047	0.0223
ATP synthesis coupled electron transport (GO:0042773)	90	10	5.49	3e-05	0.00201
protein targeting (GO:0006605)	374	41	5.42	2.4e-17	1.73e-14
negative regulation of proteolysis involved in cellular protein catabolic process (GO:1903051)	73	8	5.41	0.000204	0.0107
regulation of peptidyl-lysine acetylation (GO:2000756)	64	7	5.4	0.000513	0.0242
antigen processing and presentation of peptide antigen via MHC class I (GO:0002474)	101	11	5.38	1.43e-05	0.00106
positive regulation of phagocytosis (GO:0050766)	65	7	5.32	0.000559	0.0258
translation (GO:0006412)	394	42	5.27	2.4e-17	1.66e-14
NADH dehydrogenase complex assembly (GO:0010257)	66	7	5.24	0.000607	0.0272
mitochondrial respiratory chain complex I assembly (GO:0032981)	66	7	5.24	0.000607	0.0271
rRNA processing (GO:0006364)	260	27	5.13	2.51e-11	6.15e-09
rRNA metabolic process (GO:0016072)	270	28	5.12	1.1e-11	2.91e-09
nucleobase-containing compound catabolic process (GO:0034655)	383	39	5.03	1.41e-15	7.5e-13
peptide biosynthetic process (GO:0043043)	419	42	4.95	1.79e-16	1.1e-13
endothelial cell migration (GO:0043542)	70	7	4.94	0.000838	0.0358
positive regulation of endothelial cell proliferation (GO:0001938)	94	9	4.73	0.000212	0.0111
regulation of hematopoietic stem cell differentiation (GO:1902036)	74	7	4.67	0.00113	0.0453
interleukin-1-mediated signaling pathway (GO:0070498)	96	9	4.63	0.000245	0.0126
endoplasmic reticulum unfolded protein response (GO:0030968)	107	10	4.62	0.000115	0.00646
protein N-linked glycosylation (GO:0006487)	75	7	4.61	0.00122	0.0476
ribosomal large subunit biogenesis (GO:0042273)	75	7	4.61	0.00122	0.0475
platelet degranulation (GO:0002576)	129	12	4.6	2.53e-05	0.00174
anaphase-promoting complex-dependent catabolic process (GO:0031145)	86	8	4.6	0.000564	0.0259
establishment of protein localization to organelle (GO:0072594)	453	42	4.58	2.22e-15	1.07e-12
regulation of transforming growth factor beta receptor signaling pathway (GO:0017015)	119	11	4.57	5.77e-05	0.00358
regulation of hematopoietic progenitor cell differentiation (GO:1901532)	87	8	4.54	0.000606	0.0272
negative regulation of intrinsic apoptotic signaling pathway (GO:2001243)	98	9	4.54	0.000282	0.0143
oxidative phosphorylation (GO:0006119)	121	11	4.49	6.63e-05	0.00404
respiratory electron transport chain (GO:0022904)	110	10	4.49	0.000141	0.00778
negative regulation of protein catabolic process (GO:0042177)	132	12	4.49	3.12e-05	0.00207
regulation of cellular response to transforming growth factor beta stimulus (GO:1903844)	122	11	4.45	7.1e-05	0.00422
toll-like receptor signaling pathway (GO:0002224)	100	9	4.45	0.000324	0.0162
regulation of endothelial cell proliferation (GO:0001936)	134	12	4.42	3.57e-05	0.00235
response to interleukin-1 (GO:0070555)	201	18	4.42	4.21e-07	4.34e-05
peptide metabolic process (GO:0006518)	539	48	4.4	8.32e-17	5.29e-14
heterocycle catabolic process (GO:0046700)	440	39	4.38	8.86e-14	3.06e-11
regulation of mRNA stability (GO:0043488)	192	17	4.37	1.02e-06	9.94e-05
cellular nitrogen compound catabolic process (GO:0044270)	441	39	4.37	9.48e-14	3.21e-11
interaction with host (GO:0051701)	172	15	4.31	5.21e-06	0.000423
protein localization to membrane (GO:0072657)	528	46	4.3	8.21e-16	4.51e-13
viral process (GO:0016032)	820	71	4.28	5.74e-24	1.3e-20
regulation of biomineral tissue development (GO:0070167)	93	8	4.25	0.000909	0.0375
aromatic compound catabolic process (GO:0019439)	458	39	4.21	2.87e-13	9.31e-11
regulation of biomineralization (GO:0110149)	94	8	4.21	0.000969	0.0399
endothelium development (GO:0003158)	94	8	4.21	0.000969	0.0398
antigen processing and presentation of exogenous peptide antigen (GO:0002478)	178	15	4.16	7.66e-06	0.000603
regulation of phagocytosis (GO:0050764)	95	8	4.16	0.00103	0.0419
regulation of RNA stability (GO:0043487)	202	17	4.16	1.94e-06	0.000181
regulation of mRNA catabolic process (GO:0061013)	214	18	4.16	9.78e-07	9.72e-05
amide biosynthetic process (GO:0043604)	547	46	4.16	2.78e-15	1.3e-12
maintenance of location in cell (GO:0051651)	96	8	4.12	0.0011	0.0442
ribosome biogenesis (GO:0042254)	336	28	4.12	1.14e-09	1.91e-07
entry into host (GO:0044409)	108	9	4.12	0.000546	0.0254
symbiotic process (GO:0044403)	912	76	4.12	1.04e-24	2.76e-21
regulation of viral life cycle (GO:1903900)	159	13	4.04	4.12e-05	0.00268
viral life cycle (GO:0019058)	223	18	3.99	1.69e-06	0.000158
antigen processing and presentation of exogenous antigen (GO:0019884)	186	15	3.98	1.25e-05	0.000941
regulation of transcription from RNA polymerase II promoter in response to stress (GO:0043618)	112	9	3.97	0.000697	0.0305
regulation of intrinsic apoptotic signaling pathway (GO:2001242)	163	13	3.94	5.23e-05	0.00334
movement in host environment (GO:0052126)	113	9	3.94	0.00074	0.0322
cellular response to interleukin-1 (GO:0071347)	176	14	3.93	2.79e-05	0.0019
organic cyclic compound catabolic process (GO:1901361)	491	39	3.92	2.14e-12	6.19e-10
negative regulation of apoptotic signaling pathway (GO:2001234)	232	18	3.83	2.85e-06	0.000249
modulation of process of other organism involved in symbiotic interaction (GO:0051817)	116	9	3.83	0.000881	0.0366
antigen processing and presentation of peptide antigen (GO:0048002)	194	15	3.82	1.98e-05	0.00141
response to unfolded protein (GO:0006986)	169	13	3.8	7.38e-05	0.00436
regulation of stem cell differentiation (GO:2000736)	118	9	3.77	0.000986	0.0404
regulation of DNA-templated transcription in response to stress (GO:0043620)	118	9	3.77	0.000986	0.0403
detoxification (GO:0098754)	132	10	3.74	0.000551	0.0255
cellular response to unfolded protein (GO:0034620)	132	10	3.74	0.000551	0.0255
positive regulation of angiogenesis (GO:0045766)	174	13	3.69	9.72e-05	0.00552
ribonucleoprotein complex subunit organization (GO:0071826)	201	15	3.69	2.91e-05	0.00196
developmental growth involved in morphogenesis (GO:0060560)	121	9	3.68	0.00116	0.0463
positive regulation of epithelial cell migration (GO:0010634)	148	11	3.67	0.000344	0.017
response to topologically incorrect protein (GO:0035966)	190	14	3.64	6.08e-05	0.00375
regulation of ossification (GO:0030278)	205	15	3.62	3.6e-05	0.00236
electron transport chain (GO:0022900)	178	13	3.61	0.00012	0.00671
cellular response to topologically incorrect protein (GO:0035967)	151	11	3.6	0.000403	0.0195
negative regulation of cellular catabolic process (GO:0031330)	262	19	3.58	3.81e-06	0.000318
ribonucleoprotein complex biogenesis (GO:0022613)	469	34	3.58	5.61e-10	9.8e-08
proton transmembrane transport (GO:1902600)	138	10	3.58	0.000761	0.033
positive regulation of vasculature development (GO:1904018)	194	14	3.57	7.5e-05	0.00442
antigen processing and presentation (GO:0019882)	223	16	3.55	2.5e-05	0.00173
positive regulation of epithelial cell proliferation (GO:0050679)	199	14	3.48	9.66e-05	0.00551
positive regulation of cell morphogenesis involved in differentiation (GO:0010770)	159	11	3.42	0.000606	0.0273
neutrophil degranulation (GO:0043312)	482	33	3.38	3.86e-09	6.08e-07
positive regulation of I-kappaB kinase/NF-kappaB signaling (GO:0043123)	190	13	3.38	0.00022	0.0114
regulation of mRNA metabolic process (GO:1903311)	351	24	3.38	5.53e-07	5.64e-05
protein localization to organelle (GO:0033365)	776	53	3.37	5.46e-14	2.17e-11
cellular macromolecule catabolic process (GO:0044265)	924	63	3.37	1.8e-16	1.06e-13
regulation of wound healing (GO:0061041)	147	10	3.36	0.0012	0.0472
neutrophil activation involved in immune response (GO:0002283)	486	33	3.35	4.68e-09	7.22e-07
positive regulation of binding (GO:0051099)	177	12	3.35	0.000411	0.0198
cellular amide metabolic process (GO:0043603)	816	55	3.33	2.89e-14	1.21e-11
ribonucleoprotein complex assembly (GO:0022618)	194	13	3.31	0.000266	0.0136
ncRNA processing (GO:0034470)	433	29	3.31	5.46e-08	6.39e-06
neutrophil mediated immunity (GO:0002446)	493	33	3.31	6.5e-09	9.23e-07
regulation of endothelial cell migration (GO:0010594)	165	11	3.29	0.000807	0.0348
neutrophil activation (GO:0042119)	495	33	3.29	7.13e-09	1e-06
regulation of apoptotic signaling pathway (GO:2001233)	408	27	3.27	1.99e-07	2.12e-05
granulocyte activation (GO:0036230)	499	33	3.27	8.57e-09	1.16e-06
protein folding (GO:0006457)	229	15	3.24	0.000116	0.00654
leukocyte degranulation (GO:0043299)	506	33	3.22	1.18e-08	1.55e-06
response to endoplasmic reticulum stress (GO:0034976)	261	17	3.22	4.44e-05	0.00286
regulation of cellular protein catabolic process (GO:1903362)	262	17	3.21	4.64e-05	0.00298
positive regulation of protein kinase B signaling (GO:0051897)	171	11	3.18	0.00106	0.043
myeloid leukocyte mediated immunity (GO:0002444)	516	33	3.16	1.84e-08	2.34e-06
negative regulation of proteolysis (GO:0045861)	361	23	3.15	2.93e-06	0.000255
myeloid cell activation involved in immune response (GO:0002275)	521	33	3.13	2.28e-08	2.86e-06
regulation of viral process (GO:0050792)	222	14	3.12	0.000281	0.0143
mRNA metabolic process (GO:0016071)	701	44	3.1	1.18e-10	2.58e-08
macromolecule catabolic process (GO:0009057)	1058	66	3.08	1.9e-15	9.44e-13
cellular response to hypoxia (GO:0071456)	193	12	3.07	0.000846	0.0356
negative regulation of catabolic process (GO:0009895)	322	20	3.07	1.84e-05	0.00133
regulated exocytosis (GO:0045055)	694	43	3.06	2.85e-10	5.41e-08
ATP metabolic process (GO:0046034)	210	13	3.06	0.000542	0.0253
regulation of epithelial cell migration (GO:0010632)	228	14	3.03	0.000363	0.0178
regulation of epithelial cell proliferation (GO:0050678)	346	21	3	1.58e-05	0.00117
regulation of protein localization to membrane (GO:1905475)	199	12	2.98	0.00109	0.0438
response to hypoxia (GO:0001666)	350	21	2.96	1.85e-05	0.00133
cellular response to decreased oxygen levels (GO:0036294)	202	12	2.94	0.00123	0.0477
regulation of symbiotic process (GO:0043903)	237	14	2.92	0.000523	0.0245
post-translational protein modification (GO:0043687)	361	21	2.87	2.85e-05	0.00193
myeloid leukocyte activation (GO:0002274)	587	34	2.86	1.06e-07	1.17e-05
response to decreased oxygen levels (GO:0036293)	363	21	2.86	3.08e-05	0.00205
leukocyte activation involved in immune response (GO:0002366)	625	36	2.85	5.04e-08	5.93e-06
protein-containing complex disassembly (GO:0032984)	227	13	2.83	0.00107	0.0432
cell activation involved in immune response (GO:0002263)	629	36	2.83	5.85e-08	6.7e-06
ncRNA metabolic process (GO:0034660)	525	30	2.82	7.97e-07	7.97e-05
regulation of proteolysis involved in cellular protein catabolic process (GO:1903050)	228	13	2.82	0.00111	0.0445
exocytosis (GO:0006887)	791	45	2.81	1.38e-09	2.25e-07
negative regulation of apoptotic process (GO:0043066)	915	52	2.81	6.63e-11	1.53e-08
negative regulation of programmed cell death (GO:0043069)	933	53	2.81	4.32e-11	1.03e-08
regulation of protein catabolic process (GO:0042176)	405	23	2.81	1.72e-05	0.00125
energy derivation by oxidation of organic compounds (GO:0015980)	230	13	2.79	0.0012	0.0472
negative regulation of cell death (GO:0060548)	1027	58	2.79	5.83e-12	1.65e-09
intracellular protein transport (GO:0006886)	992	56	2.79	1.44e-11	3.74e-09
positive regulation of apoptotic process (GO:0043065)	657	37	2.78	5.61e-08	6.47e-06
organonitrogen compound biosynthetic process (GO:1901566)	1407	79	2.77	5.47e-16	3.11e-13
positive regulation of programmed cell death (GO:0043068)	663	37	2.76	6.98e-08	7.87e-06
regulation of I-kappaB kinase/NF-kappaB signaling (GO:0043122)	251	14	2.76	0.000889	0.0368
generation of precursor metabolites and energy (GO:0006091)	414	23	2.74	2.38e-05	0.00166
small GTPase mediated signal transduction (GO:0007264)	271	15	2.73	0.000635	0.0281
response to oxygen levels (GO:0070482)	389	21	2.67	7.89e-05	0.00461
regulation of canonical Wnt signaling pathway (GO:0060828)	298	16	2.65	0.00058	0.0264
regulation of protein stability (GO:0031647)	303	16	2.61	0.000687	0.0302
positive regulation of cell death (GO:0010942)	720	38	2.61	1.78e-07	1.92e-05
regulation of vasculature development (GO:1901342)	343	18	2.59	0.000348	0.0172
developmental growth (GO:0048589)	383	20	2.58	0.000177	0.00951
regulation of cellular catabolic process (GO:0031329)	883	46	2.57	1.75e-08	2.24e-06
proteasome-mediated ubiquitin-dependent protein catabolic process (GO:0043161)	328	17	2.56	0.000577	0.0264
regulation of programmed cell death (GO:0043067)	1588	82	2.55	1.29e-14	5.71e-12
regulation of angiogenesis (GO:0045765)	310	16	2.55	0.000865	0.0362
negative regulation of protein metabolic process (GO:0051248)	1125	58	2.55	2.01e-10	4.1e-08
proteasomal protein catabolic process (GO:0010498)	350	18	2.54	0.000438	0.0208
growth (GO:0040007)	389	20	2.54	0.000215	0.0112
regulation of cell death (GO:0010941)	1722	88	2.53	1.87e-15	9.61e-13
regulation of apoptotic process (GO:0042981)	1566	80	2.52	4.91e-14	2e-11
secretion by cell (GO:0032940)	981	50	2.52	5.85e-09	8.54e-07
positive regulation of cell adhesion (GO:0045785)	432	22	2.52	0.00012	0.00671
cellular nitrogen compound biosynthetic process (GO:0044271)	1571	80	2.52	5.74e-14	2.23e-11
cytokine-mediated signaling pathway (GO:0019221)	701	35	2.47	2.16e-06	0.000198
cellular protein localization (GO:0034613)	1646	82	2.46	8.73e-14	3.08e-11
cellular component disassembly (GO:0022411)	402	20	2.46	0.000518	0.0244
intracellular transport (GO:0046907)	1528	76	2.46	9.57e-13	2.98e-10
negative regulation of cellular protein metabolic process (GO:0032269)	1066	53	2.46	6.35e-09	9.1e-07
angiogenesis (GO:0001525)	322	16	2.46	0.00126	0.0488
regulation of catabolic process (GO:0009894)	1047	52	2.45	9.43e-09	1.25e-06
establishment of localization in cell (GO:0051649)	2378	118	2.45	5.88e-20	5.51e-17
cellular macromolecule localization (GO:0070727)	1655	82	2.45	1.12e-13	3.7e-11
regulation of proteolysis (GO:0030162)	747	37	2.45	1.23e-06	0.000118
wound healing (GO:0042060)	446	22	2.44	0.00026	0.0134
regulation of endopeptidase activity (GO:0052548)	426	21	2.44	0.000376	0.0184
positive regulation of cell migration (GO:0030335)	528	26	2.43	6.31e-05	0.00388
leukocyte activation (GO:0045321)	935	46	2.43	1.01e-07	1.12e-05
cell activation (GO:0001775)	1082	53	2.42	8.09e-09	1.1e-06
export from cell (GO:0140352)	1029	50	2.4	2.81e-08	3.5e-06
positive regulation of intracellular signal transduction (GO:1902533)	1050	51	2.4	1.99e-08	2.51e-06
regulation of peptidase activity (GO:0052547)	456	22	2.38	0.000309	0.0156
posttranscriptional regulation of gene expression (GO:0010608)	560	27	2.38	5.73e-05	0.00357
cellular response to cytokine stimulus (GO:0071345)	1041	50	2.37	3.64e-08	4.32e-06
positive regulation of MAPK cascade (GO:0043410)	545	26	2.36	9.14e-05	0.00529
establishment of protein localization (GO:0045184)	1594	76	2.36	6.7e-12	1.84e-09
positive regulation of locomotion (GO:0040017)	567	27	2.35	6.76e-05	0.00409
regulation of cellular protein localization (GO:1903827)	567	27	2.35	6.76e-05	0.00407
response to wounding (GO:0009611)	546	26	2.35	9.36e-05	0.00537
cellular protein-containing complex assembly (GO:0034622)	823	39	2.34	2.02e-06	0.000186
positive regulation of cell motility (GO:2000147)	551	26	2.33	0.000105	0.00597
leukocyte mediated immunity (GO:0002443)	763	36	2.33	5.94e-06	0.000474
mitochondrion organization (GO:0007005)	467	22	2.33	0.000388	0.0189
protein transport (GO:0015031)	1508	71	2.33	9.93e-11	2.19e-08
response to cytokine (GO:0034097)	1131	53	2.32	3.46e-08	4.13e-06
regulation of hemopoiesis (GO:1903706)	472	22	2.3	0.000433	0.0208
peptide transport (GO:0015833)	1539	71	2.28	1.65e-10	3.45e-08
cellular localization (GO:0051641)	3007	138	2.27	7.95e-21	9.73e-18
cellular macromolecule biosynthetic process (GO:0034645)	1639	75	2.26	8.21e-11	1.87e-08
positive regulation of cellular component movement (GO:0051272)	569	26	2.26	0.000234	0.0121
secretion (GO:0046903)	1098	50	2.25	1.73e-07	1.87e-05
negative regulation of protein modification process (GO:0031400)	617	28	2.24	0.000129	0.00713
amide transport (GO:0042886)	1574	71	2.23	4.68e-10	8.36e-08
protein localization (GO:0008104)	2200	99	2.22	7.04e-14	2.67e-11
macromolecule biosynthetic process (GO:0009059)	1689	76	2.22	9.65e-11	2.16e-08
proteolysis involved in cellular protein catabolic process (GO:0051603)	602	27	2.22	0.000198	0.0105
regulation of vesicle-mediated transport (GO:0060627)	537	24	2.21	0.000526	0.0246
immune effector process (GO:0002252)	1098	49	2.2	5.22e-07	5.35e-05
interspecies interaction between organisms (GO:0044419)	2110	94	2.2	5.97e-13	1.9e-10
response to organonitrogen compound (GO:0010243)	1011	45	2.2	2.04e-06	0.000188
positive regulation of cell population proliferation (GO:0008284)	946	42	2.19	3.42e-06	0.000292
response to organic cyclic compound (GO:0014070)	905	40	2.18	6.71e-06	0.000534
RNA processing (GO:0006396)	929	41	2.18	5.14e-06	0.000419
cellular protein catabolic process (GO:0044257)	635	28	2.18	0.000178	0.00952
negative regulation of cellular component organization (GO:0051129)	727	32	2.17	8.27e-05	0.0048
cellular catabolic process (GO:0044248)	1825	80	2.17	1.22e-10	2.63e-08
regulation of cell migration (GO:0030334)	891	39	2.16	1.07e-05	0.000809
vesicle-mediated transport (GO:0016192)	1970	86	2.16	1.91e-11	4.81e-09
response to hormone (GO:0009725)	828	36	2.15	2.83e-05	0.00192
regulation of cell morphogenesis (GO:0022604)	506	22	2.15	0.0012	0.0471
regulation of locomotion (GO:0040012)	994	43	2.14	5.46e-06	0.000439
organic substance catabolic process (GO:1901575)	1786	77	2.13	5.14e-10	9.08e-08
nitrogen compound transport (GO:0071705)	1857	80	2.13	3.18e-10	5.95e-08
positive regulation of signal transduction (GO:0009967)	1675	72	2.12	2.72e-09	4.32e-07
response to nitrogen compound (GO:1901698)	1097	47	2.12	2.95e-06	0.000255
apoptotic process (GO:0006915)	918	39	2.1	2.31e-05	0.00162
regulation of cellular response to stress (GO:0080135)	754	32	2.1	0.000123	0.00685
oxidation-reduction process (GO:0055114)	968	41	2.09	1.37e-05	0.00102
cell death (GO:0008219)	1087	46	2.09	4.66e-06	0.000382
regulation of cell motility (GO:2000145)	952	40	2.08	2.07e-05	0.00146
regulation of anatomical structure morphogenesis (GO:0022603)	1112	46	2.04	1.01e-05	0.000775
macromolecule localization (GO:0033036)	2564	106	2.04	1.13e-12	3.4e-10
regulation of cellular component movement (GO:0051270)	1042	43	2.04	1.6e-05	0.00118
positive regulation of protein phosphorylation (GO:0001934)	1018	42	2.04	2.12e-05	0.00149
gene expression (GO:0010467)	2109	87	2.04	2.45e-10	4.81e-08
positive regulation of cellular protein metabolic process (GO:0032270)	1633	67	2.03	5.5e-08	6.39e-06
programmed cell death (GO:0012501)	1049	43	2.03	1.79e-05	0.0013
positive regulation of cell communication (GO:0010647)	1855	76	2.02	5.83e-09	8.59e-07
regulation of intracellular signal transduction (GO:1902531)	1833	75	2.02	8.05e-09	1.1e-06
regulation of growth (GO:0040008)	685	28	2.02	0.000838	0.0359
positive regulation of signaling (GO:0023056)	1862	76	2.02	9.27e-09	1.24e-06
negative regulation of signal transduction (GO:0009968)	1301	53	2.01	2.42e-06	0.00022
protein-containing complex subunit organization (GO:0043933)	1550	63	2.01	2.11e-07	2.24e-05
protein-containing complex assembly (GO:0065003)	1304	53	2.01	2.5e-06	0.000225
protein catabolic process (GO:0030163)	690	28	2.01	0.00087	0.0363
catabolic process (GO:0009056)	2105	85	2	1.17e-09	1.92e-07
regulation of cell adhesion (GO:0030155)	720	29	1.99	0.000688	0.0302
response to organic substance (GO:0010033)	3032	122	1.99	7.4e-14	2.74e-11
positive regulation of protein metabolic process (GO:0051247)	1716	69	1.99	6.95e-08	7.89e-06
negative regulation of gene expression (GO:0010629)	2065	83	1.99	2.4e-09	3.86e-07
membrane organization (GO:0061024)	947	38	1.98	9.14e-05	0.00527
cellular response to organic substance (GO:0071310)	2368	94	1.96	3.96e-10	7.16e-08
negative regulation of macromolecule metabolic process (GO:0010605)	2951	117	1.96	9.95e-13	3.04e-10
regulation of MAPK cascade (GO:0043408)	733	29	1.95	0.000812	0.0349
negative regulation of cell communication (GO:0010648)	1417	56	1.95	2.52e-06	0.000225
negative regulation of signaling (GO:0023057)	1420	56	1.95	2.63e-06	0.000231
regulation of cellular protein metabolic process (GO:0032268)	2691	106	1.95	2.65e-11	6.38e-09
positive regulation of phosphorylation (GO:0042327)	1095	43	1.94	6.45e-05	0.00395
organic substance biosynthetic process (GO:1901576)	2802	110	1.94	8.64e-12	2.33e-09
positive regulation of protein modification process (GO:0031401)	1250	49	1.94	1.91e-05	0.00137
transport (GO:0006810)	4572	179	1.93	1.47e-20	1.56e-17
response to endogenous stimulus (GO:0009719)	1436	56	1.93	4.37e-06	0.00036
establishment of localization (GO:0051234)	4704	183	1.92	1.04e-20	1.19e-17
RNA metabolic process (GO:0016070)	1621	63	1.92	9.93e-07	9.81e-05
regulation of protein phosphorylation (GO:0001932)	1469	57	1.92	3.63e-06	0.000304
regulation of protein metabolic process (GO:0051246)	2835	110	1.92	1.8e-11	4.62e-09
biosynthetic process (GO:0009058)	2861	111	1.92	1.97e-11	4.9e-09
regulation of protein modification process (GO:0031399)	1891	73	1.91	1.48e-07	1.61e-05
cellular biosynthetic process (GO:0044249)	2699	104	1.9	1.32e-10	2.81e-08
positive regulation of phosphorus metabolic process (GO:0010562)	1169	45	1.9	6.93e-05	0.00415
positive regulation of phosphate metabolic process (GO:0045937)	1169	45	1.9	6.93e-05	0.00413
negative regulation of metabolic process (GO:0009892)	3205	123	1.9	1.4e-12	4.12e-10
negative regulation of response to stimulus (GO:0048585)	1854	70	1.87	7.28e-07	7.33e-05
organic substance transport (GO:0071702)	2225	84	1.87	3.31e-08	3.99e-06
cellular component biogenesis (GO:0044085)	2656	100	1.86	1.15e-09	1.91e-07
regulation of cellular localization (GO:0060341)	1010	38	1.86	0.000362	0.0178
regulation of cell population proliferation (GO:0042127)	1677	63	1.86	3.54e-06	0.000299
regulation of organelle organization (GO:0033043)	1332	50	1.85	3.62e-05	0.00236
regulation of protein localization (GO:0032880)	961	36	1.85	0.000626	0.0277
response to oxygen-containing compound (GO:1901700)	1610	60	1.84	8.82e-06	0.000685
positive regulation of transport (GO:0051050)	942	35	1.84	0.00086	0.0361
response to abiotic stimulus (GO:0009628)	1186	44	1.83	0.000188	0.01
cellular response to chemical stimulus (GO:0070887)	2941	109	1.83	3.85e-10	7.04e-08
regulation of signal transduction (GO:0009966)	3174	116	1.81	2.25e-10	4.47e-08
regulation of phosphorylation (GO:0042325)	1642	59	1.78	2.52e-05	0.00175
regulation of phosphate metabolic process (GO:0019220)	1841	66	1.77	9.05e-06	0.000699
regulation of phosphorus metabolic process (GO:0051174)	1842	66	1.77	9.1e-06	0.000699
localization (GO:0051179)	5862	209	1.76	5.29e-20	5.25e-17
regulation of cell differentiation (GO:0045595)	1884	67	1.76	8.01e-06	0.000625
positive regulation of response to stimulus (GO:0048584)	2433	86	1.75	3.91e-07	4.06e-05
cellular response to endogenous stimulus (GO:0071495)	1160	41	1.75	0.000842	0.0355
regulation of response to stress (GO:0080134)	1641	58	1.75	5.51e-05	0.00349
cellular response to stress (GO:0033554)	1761	62	1.74	3.03e-05	0.00203
heterocycle biosynthetic process (GO:0018130)	1083	38	1.73	0.00129	0.0497
nucleic acid metabolic process (GO:0090304)	2237	78	1.72	2.61e-06	0.000231
negative regulation of multicellular organismal process (GO:0051241)	1239	43	1.71	0.00084	0.0356
regulation of localization (GO:0032879)	2784	96	1.7	2.54e-07	2.66e-05
regulation of hydrolase activity (GO:0051336)	1305	45	1.7	0.000778	0.0336
cellular nitrogen compound metabolic process (GO:0034641)	3401	117	1.7	5.88e-09	8.5e-07
cellular protein metabolic process (GO:0044267)	3827	131	1.69	5.72e-10	9.89e-08
regulation of catalytic activity (GO:0050790)	2397	82	1.69	3.45e-06	0.000294
regulation of transport (GO:0051049)	1814	62	1.69	6.01e-05	0.00372
negative regulation of nitrogen compound metabolic process (GO:0051172)	2497	85	1.68	2.45e-06	0.000222
positive regulation of developmental process (GO:0051094)	1415	48	1.68	0.000608	0.0271
regulation of biological quality (GO:0065008)	4102	139	1.67	2.22e-10	4.47e-08
negative regulation of biological process (GO:0048519)	5643	191	1.67	3.18e-15	1.45e-12
regulation of cell communication (GO:0010646)	3576	121	1.67	7.95e-09	1.1e-06
response to stress (GO:0006950)	3662	123	1.66	7.6e-09	1.06e-06
regulation of signaling (GO:0023051)	3615	121	1.65	1.38e-08	1.78e-06
cellular component assembly (GO:0022607)	2395	80	1.65	1.04e-05	0.000795
negative regulation of cellular metabolic process (GO:0031324)	2700	90	1.65	2.58e-06	0.000229
regulation of developmental process (GO:0050793)	2673	89	1.65	3.34e-06	0.000287
intracellular signal transduction (GO:0035556)	1694	56	1.63	0.000435	0.0208
heterocycle metabolic process (GO:0046483)	2936	97	1.63	1.41e-06	0.000135
regulation of response to stimulus (GO:0048583)	4404	145	1.63	6.43e-10	1.1e-07
nucleobase-containing compound metabolic process (GO:0006139)	2740	90	1.62	4.33e-06	0.000359
protein metabolic process (GO:0019538)	4415	145	1.62	6.76e-10	1.14e-07
cellular aromatic compound metabolic process (GO:0006725)	2986	98	1.62	1.68e-06	0.000158
regulation of cellular component organization (GO:0051128)	2436	79	1.6	3.44e-05	0.00227
regulation of multicellular organismal development (GO:2000026)	2107	68	1.59	0.00017	0.00925
cellular macromolecule metabolic process (GO:0044260)	5145	164	1.57	1.98e-10	4.09e-08
organonitrogen compound metabolic process (GO:1901564)	5450	173	1.57	6.47e-11	1.51e-08
organic cyclic compound metabolic process (GO:1901360)	3218	102	1.57	3.6e-06	0.000303
cellular component organization or biogenesis (GO:0071840)	5919	187	1.56	6.67e-12	1.86e-09
response to chemical (GO:0042221)	4417	139	1.55	2.84e-08	3.51e-06
regulation of multicellular organismal process (GO:0051239)	3248	102	1.55	5.44e-06	0.000439
negative regulation of cellular process (GO:0048523)	4981	155	1.54	5.16e-09	7.67e-07
regulation of gene expression (GO:0010468)	4913	152	1.53	1.24e-08	1.62e-06
cell surface receptor signaling pathway (GO:0007166)	2525	78	1.53	0.000217	0.0113
cellular metabolic process (GO:0044237)	7782	236	1.5	2.09e-14	8.97e-12
regulation of molecular function (GO:0065009)	3078	93	1.49	7.72e-05	0.00453
organelle organization (GO:0006996)	3576	108	1.49	1.62e-05	0.00119
immune system process (GO:0002376)	2853	86	1.49	0.000195	0.0104
positive regulation of macromolecule metabolic process (GO:0010604)	3630	107	1.46	5.67e-05	0.00358
macromolecule metabolic process (GO:0043170)	6337	186	1.45	4.9e-09	7.42e-07
cellular component organization (GO:0016043)	5699	167	1.45	7.89e-08	8.84e-06
metabolic process (GO:0008152)	8585	251	1.44	8.51e-14	3.08e-11
nitrogen compound metabolic process (GO:0006807)	7090	207	1.44	3.74e-10	6.91e-08
regulation of macromolecule metabolic process (GO:0060255)	6510	190	1.44	4.57e-09	7.13e-07
positive regulation of nitrogen compound metabolic process (GO:0051173)	3267	95	1.44	0.000259	0.0134
positive regulation of metabolic process (GO:0009893)	3937	114	1.43	5.68e-05	0.00357
regulation of metabolic process (GO:0019222)	7060	202	1.41	5e-09	7.51e-07
positive regulation of cellular process (GO:0048522)	5742	164	1.41	6.8e-07	6.88e-05
positive regulation of cellular metabolic process (GO:0031325)	3454	98	1.4	0.000462	0.0219
organic substance metabolic process (GO:0071704)	8007	227	1.4	2.85e-10	5.46e-08
primary metabolic process (GO:0044238)	7570	213	1.39	4.72e-09	7.22e-07
animal organ development (GO:0048513)	3277	92	1.39	0.00118	0.0468
positive regulation of biological process (GO:0048518)	6347	176	1.37	1.42e-06	0.000135
signal transduction (GO:0007165)	5170	142	1.36	5.27e-05	0.00335
cellular response to stimulus (GO:0051716)	6814	187	1.36	1.01e-06	9.91e-05
response to stimulus (GO:0050896)	8542	223	1.29	1.16e-06	0.000113
developmental process (GO:0032502)	5941	155	1.29	0.00032	0.0161
regulation of cellular metabolic process (GO:0031323)	6329	165	1.29	0.000178	0.00954
cell communication (GO:0007154)	5618	146	1.28	0.000595	0.027
signaling (GO:0023052)	5526	143	1.28	0.00101	0.0409
anatomical structure development (GO:0048856)	5489	142	1.28	0.000987	0.0402
regulation of nitrogen compound metabolic process (GO:0051171)	5920	153	1.28	0.000586	0.0266
regulation of primary metabolic process (GO:0080090)	6118	155	1.25	0.0012	0.0472
regulation of biological process (GO:0050789)	11955	296	1.22	8.92e-08	9.93e-06
cellular process (GO:0009987)	15632	386	1.22	8.96e-18	7.13e-15
biological regulation (GO:0065007)	12629	307	1.2	2.46e-07	2.59e-05
biological_process (GO:0008150)	17993	400	1.1	3.28e-08	3.99e-06
Unclassified (UNCLASSIFIED)	2858	22	0.38	3.28e-08	4.02e-06
sensory perception of chemical stimulus (GO:0007606)	540	1	0.09	0.000434	0.0208
detection of stimulus involved in sensory perception (GO:0050906)	550	1	0.09	0.000291	0.0147
detection of chemical stimulus involved in sensory perception of smell (GO:0050911)	439	0	< 0.01	0.000341	0.0169
detection of chemical stimulus involved in sensory perception (GO:0050907)	484	0	< 0.01	9.62e-05	0.0055
detection of chemical stimulus (GO:0009593)	520	0	< 0.01	4.34e-05	0.00281
