# Supplementary material for: A phenotypically supervised single-cell analysis protocol to study within-cell-type heterogeneity of cultured mammalian cells
Source: STAR Protoc. 2021 May 25;2(2):100561. doi: 10.1016/j.xpro.2021.100561 (PMC8165572; doi:10.1016/j.xpro.2021.100561)
Supplement: Table S6. GO term enrichment analysis on DE genes between network (in cluster 0) vs. intermediate cells, related to steps 65–67 — GO term enrichment analysis of the 9 genes that are upregulated in network cells compared to intermediate cells. For each term, total gene set size, the number of DE genes that map to the set (overlap), fold enrichment, raw p-value, and false discovery rate (fdr) as calculated by the Benjamini & Hochberg method are provided. [file mmc6.xlsx]

## Sheet: Sheet1
GO biological process	set size	overlap	fold enrichment	raw p-value	fdr
regulation of DNA metabolic process (GO:0051052)	379	5	30.56	2.44e-07	0.00388
regulation of cell cycle process (GO:0010564)	770	5	15.04	7.77e-06	0.0412
cellular protein-containing complex assembly (GO:0034622)	823	5	14.08	1.07e-05	0.0427
cell cycle (GO:0007049)	1390	6	10	6.26e-06	0.0498
