# Supplementary material for: A phenotypically supervised single-cell analysis protocol to study within-cell-type heterogeneity of cultured mammalian cells
Source: STAR Protoc. 2021 May 25;2(2):100561. doi: 10.1016/j.xpro.2021.100561 (PMC8165572; doi:10.1016/j.xpro.2021.100561)
Supplement: Table S7. CoGAPS patterns ranked by p-value using Kruskal-Wallis rank-sum test, related to steps 72–77 — The test evaluates the distribution of pattern weights across 3 phenotypes: spheroid vs. intermediate vs. network cells. Test statistic, p-value, and adjusted p-value using Benjamini & Hochberg method (p_value_BH) for each pattern is provided. [file mmc7.xlsx]

## Sheet: Sheet1
pattern	statistic	p_value	p_value_BH
cogaps.pattern.4	934.271	1.33527e-203	9.34691e-203
cogaps.pattern.7	650.485	5.60999e-142	1.9635e-141
cogaps.pattern.3	529.51	1.043e-115	2.43366e-115
cogaps.pattern.5	296.323	4.51121e-65	7.89461e-65
cogaps.pattern.6	90.1531	2.65154e-20	3.71215e-20
cogaps.pattern.1	58.6742	1.81577e-13	2.1184e-13
cogaps.pattern.2	35.3479	2.11012e-08	2.11012e-08
